# Supplementary material for: Antimicrobial resistance genes and associated mobile genetic elements in Lactobacillales from various sources
Source: Front Microbiol. 2023 Nov 17;14:1281473. doi: 10.3389/fmicb.2023.1281473 (PMC10690630; doi:10.3389/fmicb.2023.1281473)
Supplement: Supplementary file 3 [file Table_1.XLSX]

## Sheet: Munka1
Table S1. Accessions numbers, source, category, AMR gene content of Lactobacillales (n = 4,286).
ID	Name	Source	Category	AMR gene	AMR gene family	Resistance
GCF_002148235_1	Leuconostoc_mesenteroides	10 weeks old 45+ Samso cheese	dairy product
GCF_004000705_1	Lactiplantibacillus_plantarum	a traditional Japanese pickle	foods and beverages of plant origin
GCF_001809645_1	Lactobacillus_sp	abdominal fluid	animals and human
GCF_001810115_1	Lactobacillus_sp	abscess hepatic	animals and human
GCF_001809975_1	Lactobacillus_sp	abscess right neck	animals and human
GCF_900016165_1	Leuconostoc_inhae	Acetic acid preserved herring with carrots	animal source food
GCF_009766165_1	Lactiplantibacillus_plantarum	Acid Camel milk	animal source food
GCF_012971005_1	Limosilactobacillus_reuteri	acid gruel	foods and beverages of plant origin
GCF_012971025_1	Limosilactobacillus_reuteri	acid gruel	foods and beverages of plant origin
GCF_012971015_1	Limosilactobacillus_reuteri	acid gruel	foods and beverages of plant origin
GCF_009766195_1	Lactiplantibacillus_plantarum	Acid yak milk	animal source food
GCF_009497035_1	Lactobacillus_amylolyticus	acidified beer wort	foods and beverages of plant origin
GCF_001435665_1	Lactobacillus_amylolyticus	acidified beer wort	foods and beverages of plant origin
GCF_017009575_1	Lactobacillus_acidophilus	acidophilus milk	animal source food
GCF_002993975_1	Apilactobacillus_micheneri	adult bee gut	animals and human
GCF_002994005_1	Apilactobacillus_quenuiae	adult bee gut	animals and human
GCF_002993965_1	Apilactobacillus_timberlakei	adult bee gut	animals and human
GCF_008868625_1	Lactobacillus_acidophilus	adult feces	animals and human
GCF_003957415_1	Latilactobacillus_curvatus	adult feces	animals and human
GCF_003255875_1	Limosilactobacillus_fermentum	adult feces	animals and human
GCF_001885295_1	Lacticaseibacillus_casei	adult intestinal biopsy	animals and human
GCF_001633285_1	Lactiplantibacillus_plantarum	Adult midgut	animals and human
GCF_000876205_1	Paucilactobacillus_wasatchensis	Aged cheddar cheese	dairy product
GCF_001618285_1	Oenococcus_oeni	Aglianico wines from Vulture zone	foods and beverages of plant origin
GCF_000149065_1	Lactobacillus_iners	biological product [ENVO:02000043]	other	ErmB	Erm 23S ribosomal RNA methyltransferase	lincosamide;macrolide;streptogramin
GCF_002179915_1	Companilactobacillus_bobalius	A Bobal wine	foods and beverages of plant origin	ErmB	Erm 23S ribosomal RNA methyltransferase	lincosamide;macrolide;streptogramin
GCF_000149125_1	Lactobacillus_iners	biological product [ENVO:02000043]	other	ErmB	Erm 23S ribosomal RNA methyltransferase	lincosamide;macrolide;streptogramin
GCF_000149065_1	Lactobacillus_iners	biological product [ENVO:02000043]	other	tetM	tetracycline-resistant ribosomal protection protein	tetracycline
GCF_002179915_1	Companilactobacillus_bobalius	A Bobal wine	foods and beverages of plant origin	tetM	tetracycline-resistant ribosomal protection protein	tetracycline
GCF_000149105_1	Lactobacillus_iners	biological product [ENVO:02000043]	other	tetM	tetracycline-resistant ribosomal protection protein	tetracycline
GCF_000149145_1	Lactobacillus_iners	biological product [ENVO:02000043]	other	tetM	tetracycline-resistant ribosomal protection protein	tetracycline
GCF_000149065_1	Lactobacillus_iners	biological product [ENVO:02000043]	other	lsaC	ABC-F ATP-binding cassette ribosomal protection protein	lincosamide;macrolide;oxazolidinone;phenicol;pleuromutilin;streptogramin;tetracycline
GCF_000149085_1	Lactobacillus_iners	biological product [ENVO:02000043]	other	lsaC	ABC-F ATP-binding cassette ribosomal protection protein	lincosamide;macrolide;oxazolidinone;phenicol;pleuromutilin;streptogramin;tetracycline
GCF_000149125_1	Lactobacillus_iners	biological product [ENVO:02000043]	other	lsaC	ABC-F ATP-binding cassette ribosomal protection protein	lincosamide;macrolide;oxazolidinone;phenicol;pleuromutilin;streptogramin;tetracycline
GCF_000149145_1	Lactobacillus_iners	biological product [ENVO:02000043]	other	lsaC	ABC-F ATP-binding cassette ribosomal protection protein	lincosamide;macrolide;oxazolidinone;phenicol;pleuromutilin;streptogramin;tetracycline
GCF_000160875_1	Lactobacillus_iners	biological product [ENVO:02000043]	other	lsaC	ABC-F ATP-binding cassette ribosomal protection protein	lincosamide;macrolide;oxazolidinone;phenicol;pleuromutilin;streptogramin;tetracycline
GCF_000179935_1	Lactobacillus_iners	biological product [ENVO:02000043]	other	lsaC	ABC-F ATP-binding cassette ribosomal protection protein	lincosamide;macrolide;oxazolidinone;phenicol;pleuromutilin;streptogramin;tetracycline
GCF_000179955_1	Lactobacillus_iners	biological product [ENVO:02000043]	other	lsaC	ABC-F ATP-binding cassette ribosomal protection protein	lincosamide;macrolide;oxazolidinone;phenicol;pleuromutilin;streptogramin;tetracycline
GCF_000179975_1	Lactobacillus_iners	biological product [ENVO:02000043]	other	lsaC	ABC-F ATP-binding cassette ribosomal protection protein	lincosamide;macrolide;oxazolidinone;phenicol;pleuromutilin;streptogramin;tetracycline
GCF_000179995_1	Lactobacillus_iners	biological product [ENVO:02000043]	other	lsaC	ABC-F ATP-binding cassette ribosomal protection protein	lincosamide;macrolide;oxazolidinone;phenicol;pleuromutilin;streptogramin;tetracycline
GCF_000159615_1	Lactobacillus_reuteri	biological product [ENVO:02000043]	other	lnuA	lincosamide nucleotidyltransferase (LNU)	lincosamide
GCF_000159435_1	Lactobacillus_vaginalis	biological product [ENVO:02000043]	other	tet(C)	major facilitator superfamily (MFS) antibiotic efflux pump	tetracycline
GCF_000159615_1	Lactobacillus_reuteri	biological product [ENVO:02000043]	other	tetW	tetracycline-resistant ribosomal protection protein	tetracycline
GCF_000191685_1	Lactobacillus_iners	biological product [ENVO:02000043]	other	lsaC	ABC-F ATP-binding cassette ribosomal protection protein	lincosamide;macrolide;oxazolidinone;phenicol;pleuromutilin;streptogramin;tetracycline
GCF_000191685_1	Lactobacillus_iners	biological product [ENVO:02000043]	other	tetM	tetracycline-resistant ribosomal protection protein	tetracycline
GCF_001435425_1	Lactobacillus_coryniformis	air of cow shed	plant and environment
GCF_002706705_1	Lactobacillus_coryniformis	air of cow shed	plant and environment
GCF_000191705_1	Lactobacillus_iners	biological product [ENVO:02000043]	other	lsaC	ABC-F ATP-binding cassette ribosomal protection protein	lincosamide;macrolide;oxazolidinone;phenicol;pleuromutilin;streptogramin;tetracycline
GCF_001005625_1	Lacticaseibacillus_rhamnosus	alpine goat rumen	animals and human
GCF_002093065_1	Levilactobacillus_brevis	Amaranth sourdough	foods and beverages of plant origin
GCF_000204435_1	Lactobacillus_iners	biological product [ENVO:02000043]	other	lsaC	ABC-F ATP-binding cassette ribosomal protection protein	lincosamide;macrolide;oxazolidinone;phenicol;pleuromutilin;streptogramin;tetracycline
GCF_001766745_1	Lentilactobacillus_sunkii	anaerobic enrichment culture that was inoculated with biogas reactor content	plant and environment
GCF_009495585_1	Lentilactobacillus_buchneri	Anaerobic fermented cucumber slurry spoilage	foods and beverages of plant origin
GCF_009495555_1	Lentilactobacillus_buchneri	Anaerobic fermented cucumber slurry spoilage	foods and beverages of plant origin
GCF_009495565_1	Lentilactobacillus_buchneri	Anaerobic fermented cucumber slurry spoilage	foods and beverages of plant origin
GCF_005576935_1	Lactiplantibacillus_plantarum	Angelica gigas Nakai root surface	plant and environment
GCF_000410175_1	Lactobacillus_paracasei	animal feces	animals and human
GCF_008107635_1	Weissella_muntiaci	animal feces	animals and human
GCF_000227195_1	Lactobacillus_iners	biological product [ENVO:02000043]	other	lsaC	ABC-F ATP-binding cassette ribosomal protection protein	lincosamide;macrolide;oxazolidinone;phenicol;pleuromutilin;streptogramin;tetracycline
GCF_014058425_1	Companilactobacillus_pabuli	Animal feed	other
GCF_014905075_1	Lacticaseibacillus_paracasei	Animal feed	other
GCF_000260335_1	Lactobacillus_salivarius	cecum of 6 weeks-old tunisian healthy chicken	animals and human	tet(L)	major facilitator superfamily (MFS) antibiotic efflux pump	tetracycline
GCF_000260335_1	Lactobacillus_salivarius	cecum of 6 weeks-old tunisian healthy chicken	animals and human	tetM	tetracycline-resistant ribosomal protection protein	tetracycline
GCF_000260335_1	Lactobacillus_salivarius	cecum of 6 weeks-old tunisian healthy chicken	animals and human	ErmC	Erm 23S ribosomal RNA methyltransferase	lincosamide;macrolide;streptogramin
GCF_009663775_1	Lactobacillus_sp	animal manure	animals and human
GCF_009663675_1	Lactobacillus_taiwanensis	animal manure	animals and human
GCF_004125855_1	Ligilactobacillus_murinus	animal manure	animals and human
GCF_003576085_1	Ligilactobacillus_murinus	animal manure	animals and human
GCF_018257175_1	Lacticaseibacillus_paracasei	Apple dumpster	foods and beverages of plant origin
GCF_018257075_1	Lactiplantibacillus_plantarum	Apple dumpster	foods and beverages of plant origin
GCF_018257135_1	Lactiplantibacillus_plantarum	Apple dumpster	foods and beverages of plant origin
GCF_018257215_1	Lactiplantibacillus_plantarum	Apple dumpster	foods and beverages of plant origin
GCF_018257095_1	Leuconostoc_pseudomesenteroides	Apple dumpster	foods and beverages of plant origin
GCF_000741865_1	Apilactobacillus_kunkeei	Chilean honey bees gut	animals and human	Lactobacillus_reuteri_cat-TC	chloramphenicol acetyltransferase (CAT)	phenicol
GCF_018257235_1	Levilactobacillus_brevis	Apple dumpster	foods and beverages of plant origin
GCF_018257295_1	Levilactobacillus_brevis	Apple dumpster	foods and beverages of plant origin
GCF_018257275_1	Levilactobacillus_brevis	Apple dumpster	foods and beverages of plant origin
GCF_001436535_1	Lactobacillus_mali	apple juice from cider press	foods and beverages of plant origin
GCF_009184705_1	Liquorilactobacillus_mali	apple juice from cider press	foods and beverages of plant origin
GCF_004102045_2	Oenococcus_sicerae	Apple juice in fermentation (cider)	foods and beverages of plant origin
GCF_004010835_2	Oenococcus_sp	Apple juice in fermentation (cider)	foods and beverages of plant origin
GCF_001434475_1	Lactobacillus_suebicus	apple mash	foods and beverages of plant origin
GCF_003325775_1	Lactiplantibacillus_plantarum	Argentinean dry fermented sausages	animal source food
GCF_000235705_1	Lactobacillus_curvatus	Argentinian dry fermented sausage	animal source food
GCF_000409675_1	Lactobacillus_delbrueckii	Argentinian hard cheese	dairy product
GCF_000410455_1	Lactobacillus_paracasei	artisanal dairy product	dairy product
GCF_000410235_1	Lactobacillus_paracasei	artisanal dairy product	dairy product
GCF_000410135_1	Lactobacillus_paracasei	artisanal dairy product	dairy product
GCF_000409935_1	Lactobacillus_paracasei	artisanal dairy product	dairy product
GCF_000410475_1	Lactobacillus_paracasei	artisanal dairy product	dairy product
GCF_000409895_1	Lactobacillus_paracasei	artisanal dairy product	dairy product
GCF_000409855_1	Lactobacillus_paracasei	artisanal dairy product	dairy product
GCF_001434835_1	Lactobacillus_acidifarinae	artisanal wheat sourdough	foods and beverages of plant origin
GCF_001434115_1	Lactobacillus_zymae	artisanal wheat sourdough	foods and beverages of plant origin
GCF_009295845_1	Levilactobacillus_zymae	artisanal wheat sourdough	foods and beverages of plant origin
GCF_004766335_1	Weissella_confusa	ascetic fluid	animals and human
GCF_016465835_1	Weissella_confusa	ascitic fluid	animals and human
GCF_009914805_1	Lactiplantibacillus_plantarum	Autochthonous strain isolated from spontaneously fermented Croatian's white cabbage Brassica oleracea var. capitata cultivar Varazdinski	foods and beverages of plant origin
GCF_016466175_1	Weissella_confusa	autopsy	animals and human
GCF_018403455_1	Lactiplantibacillus_pentosus	Awa-bancha	foods and beverages of plant origin
GCF_001044025_1	Lacticaseibacillus_rhamnosus	baby faeces	animals and human
GCF_001484005_1	Lactiplantibacillus_plantarum	baby stool	animals and human
GCF_000765455_1	Lactobacillus_helveticus	Bacteriophage Insensitive Mutant of strain ATCC 10386	other
GCF_001723545_1	Latilactobacillus_curvatus	Baechu-Kimchi	foods and beverages of plant origin
GCF_019048965_1	Leuconostoc_mesenteroides	Baechu-kimchi	foods and beverages of plant origin
GCF_003433375_1	Leuconostoc_mesenteroides	Baechu-kimchi	foods and beverages of plant origin
GCF_004766195_1	Weissella_confusa	baking flour	foods and beverages of plant origin
GCF_004766325_1	Weissella_confusa	baking flour	foods and beverages of plant origin
GCF_004766205_1	Weissella_confusa	baking flour	foods and beverages of plant origin
GCF_004766215_1	Weissella_confusa	baking flour	foods and beverages of plant origin
GCF_013249075_1	Levilactobacillus_brevis	Baking leaven	foods and beverages of plant origin
GCF_001437365_1	Lactobacillus_amylovorus	cattle waste-corn fermentations	other	vatE	streptogramin vat acetyltransferase	streptogramin
GCF_001437365_1	Lactobacillus_amylovorus	cattle waste-corn fermentations	other	tetW	tetracycline-resistant ribosomal protection protein	tetracycline
GCF_001437365_1	Lactobacillus_amylovorus	cattle waste-corn fermentations	other	ErmB	Erm 23S ribosomal RNA methyltransferase	lincosamide;macrolide;streptogramin
GCF_003573575_1	Companilactobacillus_musae	banana fruits	foods and beverages of plant origin
GCF_015613305_1	Pediococcus_pentosaceus	barley	plant and environment
GCF_001438785_1	Lactobacillus_ceti	beaked whales	animals and human
GCF_002916935_1	Lactobacillus_panisapium	bee bread from Apis cerana	animal source food
GCF_000761135_1	Lactobacillus_sp	bee gut	animals and human
GCF_001618905_1	Limosilactobacillus_reuteri	caecum mucosa from a healthy weaned piglet	animals and human	tetW	tetracycline-resistant ribosomal protection protein	tetracycline
GCF_001618905_1	Limosilactobacillus_reuteri	caecum mucosa from a healthy weaned piglet	animals and human	tet(L)	major facilitator superfamily (MFS) antibiotic efflux pump	tetracycline
GCF_001618905_1	Limosilactobacillus_reuteri	caecum mucosa from a healthy weaned piglet	animals and human	dfrG	trimethoprim resistant dihydrofolate reductase dfr	diaminopyrimidine
GCF_900206325_1	Dellaglioa_algida	beef carpaccio	animal source food
GCF_900178545_1	Latilactobacillus_curvatus	Beef carpaccio	animal source food
GCF_900258455_1	Latilactobacillus_fuchuensis	beef carpaccio	animal source food
GCF_900234405_1	Latilactobacillus_sakei	Beef carpaccio	animal source food
GCF_900234375_1	Latilactobacillus_sakei	Beef carpaccio	animal source food
GCF_900322425_1	Leuconostoc_carnosum	Beef carpaccio	animal source food
GCF_900322415_1	Leuconostoc_carnosum	Beef carpaccio	animal source food
GCF_900218135_1	Leuconostoc_gelidum	beef carpaccio	animal source food
GCF_002079285_1	Lacticaseibacillus_paracasei	beef from cattle Peranakan Ongole	animal source food
GCF_002906875_1	Lactiplantibacillus_plantarum	beehive	animals and human
GCF_001702115_1	Fructilactobacillus_lindneri	beer	foods and beverages of plant origin
GCF_001636215_1	Lacticaseibacillus_paracasei	beer	foods and beverages of plant origin
GCF_001636155_1	Lactobacillus_acetotolerans	beer	foods and beverages of plant origin
GCF_001436395_1	Lactobacillus_malefermentans	beer	foods and beverages of plant origin
GCF_006228285_1	Levilactobacillus_brevis	beer	foods and beverages of plant origin
GCF_900117045_1	Levilactobacillus_brevis	Beer	foods and beverages of plant origin
GCF_006228265_1	Levilactobacillus_brevis	beer	foods and beverages of plant origin
GCF_001723525_1	Ligilactobacillus_salivarius	chicken breeding waste	animals and human	tetM	tetracycline-resistant ribosomal protection protein	tetracycline
GCF_001723525_1	Ligilactobacillus_salivarius	chicken breeding waste	animals and human	tet(L)	major facilitator superfamily (MFS) antibiotic efflux pump	tetracycline
GCF_001723525_1	Ligilactobacillus_salivarius	chicken breeding waste	animals and human	catA8	chloramphenicol acetyltransferase (CAT)	phenicol
GCF_001723525_1	Ligilactobacillus_salivarius	chicken breeding waste	animals and human	lnuA	lincosamide nucleotidyltransferase (LNU)	lincosamide
GCF_900117025_1	Levilactobacillus_brevis	Beer	foods and beverages of plant origin
GCF_900116945_1	Levilactobacillus_brevis	Beer	foods and beverages of plant origin
GCF_900117015_1	Levilactobacillus_brevis	Beer	foods and beverages of plant origin
GCF_900116975_1	Levilactobacillus_brevis	Beer	foods and beverages of plant origin
GCF_900116995_1	Levilactobacillus_brevis	Beer	foods and beverages of plant origin
GCF_001663675_1	Loigolactobacillus_backii	beer	foods and beverages of plant origin
GCF_013249135_1	Pediococcus_acidilactici	Beer	foods and beverages of plant origin
GCF_001436905_1	Pediococcus_claussenii	beer	foods and beverages of plant origin
GCF_002787675_1	Pediococcus_damnosus	beer	foods and beverages of plant origin
GCF_000962875_1	Pediococcus_damnosus	beer	foods and beverages of plant origin
GCF_001636145_1	Schleiferilactobacillus_harbinensis	Beer	foods and beverages of plant origin
GCF_001702155_1	Secundilactobacillus_paracollinoides	beer	foods and beverages of plant origin
GCF_001922325_1	Pediococcus_acidilactici	broiler chick cecum	animals and human	poxtA	ABC-F ATP-binding cassette ribosomal protection protein	lincosamide;macrolide;oxazolidinone;phenicol;pleuromutilin;streptogramin;tetracycline
GCF_001922325_1	Pediococcus_acidilactici	broiler chick cecum	animals and human	vatE	streptogramin vat acetyltransferase	streptogramin
GCF_001922325_1	Pediococcus_acidilactici	broiler chick cecum	animals and human	ErmB	Erm 23S ribosomal RNA methyltransferase	lincosamide;macrolide;streptogramin
GCF_002770655_1	Loigolactobacillus_backii	beer bottle from 1840's shipwreck	foods and beverages of plant origin
GCF_002770665_1	Pediococcus_damnosus	beer bottle from 1840's shipwreck	foods and beverages of plant origin
GCF_002770635_1	Pediococcus_damnosus	beer bottle from 1840's shipwreck	foods and beverages of plant origin
GCF_003641145_1	Lactiplantibacillus_paraplantarum	beer contaminant	foods and beverages of plant origin
GCF_001435655_1	Lactobacillus_paraplantarum	beer contaminant	foods and beverages of plant origin
GCF_006228205_1	Levilactobacillus_brevis	Beer Keg	foods and beverages of plant origin
GCF_009695965_1	Lactobacillus_equicursoris	bile duct	animals and human	tetW	tetracycline-resistant ribosomal protection protein	tetracycline
GCF_003702565_1	Lactiplantibacillus_pentosus	biofilm	other
GCF_003702605_1	Lactiplantibacillus_pentosus	biofilm	other
GCF_003702635_1	Lactiplantibacillus_pentosus	biofilm	other
GCF_002112195_1	Limosilactobacillus_reuteri	breast milk	animals and human	lnuA	lincosamide nucleotidyltransferase (LNU)	lincosamide
GCF_002112195_1	Limosilactobacillus_reuteri	breast milk	animals and human	tetW	tetracycline-resistant ribosomal protection protein	tetracycline
GCF_003702625_1	Lactiplantibacillus_pentosus	biofilm	other
GCF_003702665_1	Lactiplantibacillus_pentosus	biofilm	other
GCF_000159495_1	Lacticaseibacillus_paracasei	biological product [ENVO:02000043]	other
GCF_000178475_1	Lactobacillus_amylolyticus	biological product [ENVO:02000043]	other
GCF_002112805_1	Limosilactobacillus_reuteri	breast milk	animals and human	lnuA	lincosamide nucleotidyltransferase (LNU)	lincosamide
GCF_002112805_1	Limosilactobacillus_reuteri	breast milk	animals and human	tetW	tetracycline-resistant ribosomal protection protein	tetracycline
GCF_000160835_1	Lactobacillus_antri	biological product [ENVO:02000043]	other
GCF_000161935_1	Lactobacillus_coleohominis	biological product [ENVO:02000043]	other
GCF_000301115_1	Lactobacillus_crispatus	biological product [ENVO:02000043]	other
GCF_000162315_1	Lactobacillus_crispatus	biological product [ENVO:02000043]	other
GCF_000162255_1	Lactobacillus_crispatus	biological product [ENVO:02000043]	other
GCF_000176975_2	Lactobacillus_crispatus	biological product [ENVO:02000043]	other
GCF_000160515_1	Lactobacillus_crispatus	biological product [ENVO:02000043]	other
GCF_000177575_1	Lactobacillus_crispatus	biological product [ENVO:02000043]	other
GCF_000161915_2	Lactobacillus_crispatus	biological product [ENVO:02000043]	other
GCF_000301135_1	Lactobacillus_crispatus	biological product [ENVO:02000043]	other
GCF_000192165_1	Lactobacillus_delbrueckii	biological product [ENVO:02000043]	other
GCF_000159215_1	Lactobacillus_fermentum	biological product [ENVO:02000043]	other
GCF_000162395_1	Lactobacillus_fermentum	biological product [ENVO:02000043]	other
GCF_000177035_2	Lactobacillus_gasseri	biological product [ENVO:02000043]	other
GCF_000176995_2	Lactobacillus_gasseri	biological product [ENVO:02000043]	other
GCF_000175055_1	Lactobacillus_gasseri	biological product [ENVO:02000043]	other
GCF_000160855_1	Lactobacillus_helveticus	biological product [ENVO:02000043]	other
GCF_000159315_1	Lactobacillus_hilgardii	biological product [ENVO:02000043]	other
GCF_000175035_1	Lactobacillus_jensenii	biological product [ENVO:02000043]	other
GCF_000162435_1	Lactobacillus_jensenii	biological product [ENVO:02000043]	other
GCF_000162335_1	Lactobacillus_jensenii	biological product [ENVO:02000043]	other
GCF_000159335_1	Lactobacillus_jensenii	biological product [ENVO:02000043]	other
GCF_000161895_2	Lactobacillus_jensenii	biological product [ENVO:02000043]	other
GCF_000159355_1	Lactobacillus_johnsonii	biological product [ENVO:02000043]	other
GCF_000242275_1	Lactobacillus_kisonensis	biological product [ENVO:02000043]	other
GCF_000180015_1	Lactobacillus_oris	biological product [ENVO:02000043]	other
GCF_000221505_1	Lactobacillus_oris	biological product [ENVO:02000043]	other
GCF_000155515_2	Lactobacillus_paracasei	biological product [ENVO:02000043]	other
GCF_000238835_1	Lactobacillus_parafarraginis	biological product [ENVO:02000043]	other
GCF_005886075_1	Lactobacillus_paragasseri	biological product [ENVO:02000043]	other
GCF_000143645_1	Lactobacillus_paragasseri	biological product [ENVO:02000043]	other
GCF_000160715_1	Lactobacillus_reuteri	biological product [ENVO:02000043]	other
GCF_000235865_1	Lactobacillus_rhamnosus	biological product [ENVO:02000043]	other
GCF_000160175_1	Lactobacillus_rhamnosus	biological product [ENVO:02000043]	other
GCF_000159395_1	Lactobacillus_salivarius	biological product [ENVO:02000043]	other
GCF_000159415_1	Lactobacillus_ultunensis	biological product [ENVO:02000043]	other
GCF_000160595_1	Leuconostoc_mesenteroides	biological product [ENVO:02000043]	other
GCF_003833155_1	Limosilactobacillus_vaginalis	biological product [ENVO:02000043]	other
GCF_000163095_1	Pediococcus_acidilactici	biological product [ENVO:02000043]	other
GCF_000146325_1	Pediococcus_acidilactici	biological product [ENVO:02000043]	other
GCF_017116945_1	Pediococcus_acidilactici	biological product [ENVO:02000043]	other
GCF_000160575_1	Weissella_paramesenteroides	biological product [ENVO:02000043]	other
GCF_003129685_1	Ligilactobacillus_salivarius	biopsy	animals and human
GCF_002159305_1	Limosilactobacillus_reuteri	caecum	animals and human	tetW	tetracycline-resistant ribosomal protection protein	tetracycline
GCF_012489555_1	Ligilactobacillus_agilis	Blazilian tapir feces	animals and human	tetM	tetracycline-resistant ribosomal protection protein	tetracycline
GCF_002160105_1	Lactobacillus_johnsonii	caecum	animals and human	tetW	tetracycline-resistant ribosomal protection protein	tetracycline
GCF_002160105_1	Lactobacillus_johnsonii	caecum	animals and human	lnuC	lincosamide nucleotidyltransferase (LNU)	lincosamide
GCF_008329845_1	Lacticaseibacillus_paracasei	blood	animals and human
GCF_000309685_1	Lacticaseibacillus_paracasei	blood	animals and human
GCF_002160565_1	Limosilactobacillus_reuteri	caecum	animals and human	tetW	tetracycline-resistant ribosomal protection protein	tetracycline
GCF_001657115_1	Lacticaseibacillus_rhamnosus	blood	animals and human
GCF_002160635_1	Lactobacillus_gallinarum	caecum	animals and human	tetW	tetracycline-resistant ribosomal protection protein	tetracycline
GCF_009805825_1	Lacticaseibacillus_rhamnosus	blood	animals and human
GCF_002160975_1	Lactobacillus_gallinarum	caecum	animals and human	tetW	tetracycline-resistant ribosomal protection protein	tetracycline
GCF_001656715_1	Lacticaseibacillus_rhamnosus	blood	animals and human
GCF_002161265_1	Ligilactobacillus_salivarius	caecum	animals and human	tetM	tetracycline-resistant ribosomal protection protein	tetracycline
GCF_001656925_1	Lacticaseibacillus_rhamnosus	blood	animals and human
GCF_001657055_1	Lacticaseibacillus_rhamnosus	blood	animals and human
GCF_001656655_1	Lacticaseibacillus_rhamnosus	blood	animals and human
GCF_004010975_1	Lacticaseibacillus_rhamnosus	blood	animals and human
GCF_001656635_1	Lacticaseibacillus_rhamnosus	blood	animals and human
GCF_001656535_1	Lacticaseibacillus_rhamnosus	blood	animals and human
GCF_002103155_1	Lacticaseibacillus_rhamnosus	blood	animals and human
GCF_001656735_1	Lacticaseibacillus_rhamnosus	blood	animals and human
GCF_001656835_1	Lacticaseibacillus_rhamnosus	blood	animals and human
GCF_004125395_1	Lacticaseibacillus_rhamnosus	blood	animals and human
GCF_001656545_1	Lacticaseibacillus_rhamnosus	blood	animals and human
GCF_001656815_1	Lacticaseibacillus_rhamnosus	blood	animals and human
GCF_002103185_1	Lacticaseibacillus_rhamnosus	blood	animals and human
GCF_001656875_1	Lacticaseibacillus_rhamnosus	blood	animals and human
GCF_001657135_1	Lacticaseibacillus_rhamnosus	blood	animals and human
GCF_001656895_1	Lacticaseibacillus_rhamnosus	blood	animals and human
GCF_001656675_1	Lacticaseibacillus_rhamnosus	blood	animals and human
GCF_002103215_1	Lacticaseibacillus_rhamnosus	blood	animals and human
GCF_001656785_1	Lacticaseibacillus_rhamnosus	blood	animals and human
GCF_001433975_1	Lactobacillus_johnsonii	blood	animals and human
GCF_004801005_1	Ligilactobacillus_animalis	blood	animals and human	ANT(6)-Ia	ANT(6)	aminoglycoside
GCF_004801005_1	Ligilactobacillus_animalis	blood	animals and human	lnuC	lincosamide nucleotidyltransferase (LNU)	lincosamide
GCF_004801005_1	Ligilactobacillus_animalis	blood	animals and human	tetM	tetracycline-resistant ribosomal protection protein	tetracycline
GCF_004766105_1	Weissella_confusa	blood	animals and human
GCF_016466065_1	Weissella_confusa	blood	animals and human
GCF_004766115_1	Weissella_confusa	blood	animals and human
GCF_016465935_1	Weissella_confusa	blood	animals and human
GCF_016466005_1	Weissella_confusa	blood	animals and human
GCF_009906195_1	Weissella_confusa	blood	animals and human
GCF_001434575_1	Lactobacillus_bifermentans	blown cheese	dairy product
GCF_009650015_1	Loigolactobacillus_bifermentans	blown cheese	dairy product
GCF_001436275_1	Lactobacillus_oeni	Bobal wine	foods and beverages of plant origin
GCF_016466195_1	Weissella_confusa	bone marrow	animals and human
GCF_002770675_1	Loigolactobacillus_backii	bottled beer	foods and beverages of plant origin
GCF_001611035_1	Pediococcus_damnosus	bottled beer	foods and beverages of plant origin
GCF_013808505_1	Lactiplantibacillus_plantarum	Bouhezza (fresh cheese)	dairy product
GCF_001008755_1	Ligilactobacillus_ruminis	bovine rumen	animals and human
GCF_017581045_1	Lactiplantibacillus_plantarum	Boza	foods and beverages of plant origin
GCF_000750535_1	Weissella_ceti	brain	animals and human
GCF_000750515_1	Weissella_ceti	brain	animals and human
GCF_000732905_1	Weissella_ceti	brain	animals and human
GCF_002532125_1	Lactiplantibacillus_plantarum	Brassica oleracea var. capitata cultivar Varazdinski	plant and environment
GCF_002532155_1	Levilactobacillus_brevis	Brassica oleracea var. capitata cultivar Varazdinski	plant and environment
GCF_002532245_1	Levilactobacillus_brevis	Brassica oleracea var. capitata cultivar Varazdinski	plant and environment
GCF_009295775_1	Lactiplantibacillus_plantarum	Brazilian ethanol production industries	other
GCF_009295755_1	Limosilactobacillus_fermentum	Brazilian ethanol production industries	other
GCF_018728605_1	Lactobacillus_gasseri	breast milk	animals and human
GCF_013363915_1	Lactobacillus_gasseri	breast milk	animals and human
GCF_009881115_1	Lactobacillus_helveticus	Breast Milk	animals and human
GCF_009901645_1	Lactobacillus_helveticus	breast milk	animals and human
GCF_001331925_2	Lactiplantibacillus_plantarum	breast of healthy woman	animals and human
GCF_002904305_1	Lacticaseibacillus_paracasei	brewery	foods and beverages of plant origin
GCF_000807975_1	Lactobacillus_brevis	Brewery	foods and beverages of plant origin
GCF_002900075_1	Lactobacillus_sp	brewery	foods and beverages of plant origin
GCF_001923045_1	Levilactobacillus_brevis	brewery	foods and beverages of plant origin
GCF_002907045_1	Fructilactobacillus_lindneri	brewery environment	plant and environment
GCF_001702135_1	Fructilactobacillus_lindneri	brewery environment	plant and environment
GCF_002907075_1	Fructilactobacillus_lindneri	brewery environment	plant and environment	APH(3')-Ia	APH(3')	aminoglycoside
GCF_002907105_1	Fructilactobacillus_lindneri	brewery environment	plant and environment
GCF_002907115_1	Fructilactobacillus_lindneri	brewery environment	plant and environment	APH(3')-Ia	APH(3')	aminoglycoside
GCF_002907065_1	Fructilactobacillus_lindneri	brewery environment	plant and environment	APH(3')-Ia	APH(3')	aminoglycoside
GCF_001435115_1	Lactobacillus_paracollinoides	brewery environment	plant and environment
GCF_001437125_1	Levilactobacillus_paucivorans	brewery environment	plant and environment
GCF_001663755_1	Loigolactobacillus_backii	brewery environment	plant and environment
GCF_001663735_1	Loigolactobacillus_backii	brewery environment	plant and environment
GCF_001663715_1	Loigolactobacillus_backii	brewery environment	plant and environment
GCF_001702235_1	Pediococcus_claussenii	brewery environment	plant and environment
GCF_001702215_1	Pediococcus_claussenii	brewery environment	plant and environment
GCF_001611075_1	Pediococcus_damnosus	brewery environment	plant and environment
GCF_001702175_1	Secundilactobacillus_paracollinoides	brewery environment	plant and environment
GCF_002982135_1	Pediococcus_inopinatus	brewery yeast	foods and beverages of plant origin
GCF_015613315_1	Pediococcus_pentosaceus	brewery yeast	foods and beverages of plant origin
GCF_001611115_1	Pediococcus_damnosus	brewing yeast sample	foods and beverages of plant origin
GCF_017580975_1	Lactiplantibacillus_plantarum	Brine from olive fermentation%3B commercial processor	foods and beverages of plant origin
GCF_002165655_1	Lactiplantibacillus_plantarum	brine from table olives after 10 days of fermentation	foods and beverages of plant origin
GCF_002165725_1	Lactiplantibacillus_plantarum	brine from table olives after 11 days of fermentation	foods and beverages of plant origin
GCF_002943545_1	Lactiplantibacillus_plantarum	brine of stinky tofu	foods and beverages of plant origin
GCF_002993395_1	Lactiplantibacillus_pentosus	brines of olives	foods and beverages of plant origin
GCF_002993425_1	Lactiplantibacillus_pentosus	brines of olives	foods and beverages of plant origin
GCF_002993435_1	Lactiplantibacillus_pentosus	brines of olives	foods and beverages of plant origin
GCF_002993485_1	Lactiplantibacillus_pentosus	brines of olives	foods and beverages of plant origin
GCF_002993465_1	Lactiplantibacillus_pentosus	brines of olives	foods and beverages of plant origin
GCF_002993385_1	Lactiplantibacillus_pentosus	brines of olives	foods and beverages of plant origin
GCF_001434315_1	Lactobacillus_oligofermentans	broiler leg	animals and human
GCF_001812155_1	Lactobacillus_sp	bronchial washing	animals and human
GCF_001815435_1	Lactobacillus_sp	bronchial washing	animals and human
GCF_012489865_1	Ligilactobacillus_agilis	Browm lemur feces	animals and human
GCF_017580925_1	Lactiplantibacillus_plantarum	Brown flour teff injera	foods and beverages of plant origin
GCF_004766405_1	Weissella_confusa	brussel sprout	plant and environment
GCF_003346265_1	Lacticaseibacillus_paracasei	bryndza cheese	dairy product
GCF_003346015_1	Lacticaseibacillus_paracasei	bryndza cheese	dairy product
GCF_003346025_1	Lacticaseibacillus_paracasei	bryndza cheese	dairy product
GCF_003346085_1	Lactiplantibacillus_plantarum	bryndza cheese	dairy product
GCF_003346105_1	Lactiplantibacillus_plantarum	bryndza cheese	dairy product
GCF_003346235_1	Lactiplantibacillus_plantarum	bryndza cheese	dairy product
GCF_003346075_1	Lactiplantibacillus_plantarum	bryndza cheese	dairy product
GCF_003346345_1	Leuconostoc_mesenteroides	bryndza cheese	dairy product
GCF_003346155_1	Leuconostoc_mesenteroides	bryndza cheese	dairy product
GCF_003346375_1	Leuconostoc_pseudomesenteroides	bryndza cheese	dairy product
GCF_003346095_1	Levilactobacillus_brevis	bryndza cheese	dairy product
GCF_003346245_1	Levilactobacillus_brevis	bryndza cheese	dairy product
GCF_003346315_1	Limosilactobacillus_fermentum	bryndza cheese	dairy product
GCF_003346325_1	Limosilactobacillus_fermentum	bryndza cheese	dairy product
GCF_003610975_1	Lactobacillus_helveticus	Bulgarian homemade fermented milk	animal source food
GCF_002916915_1	Lactobacillus_bombicola	bumblebee gut	animals and human
GCF_001649985_1	Lactiplantibacillus_plantarum	C1 compartment fluid of stomach	animals and human
GCF_001634455_1	Pediococcus_acidilactici	C1 compartment of stomach	animals and human
GCF_004771075_1	Weissella_confusa	cabbage	plant and environment
GCF_001633415_1	Lactiplantibacillus_plantarum	Cabbage kimchi	foods and beverages of plant origin
GCF_001867605_1	Oenococcus_oeni	Cabernet Sauvignon	foods and beverages of plant origin
GCF_001867445_1	Oenococcus_oeni	Cabernet Sauvignon	foods and beverages of plant origin
GCF_001939355_1	Oenococcus_oeni	Cabernet Sauvignon	foods and beverages of plant origin
GCF_001869005_1	Oenococcus_oeni	Cabernet Sauvignon	foods and beverages of plant origin
GCF_001868715_1	Oenococcus_oeni	Cabernet Sauvignon	foods and beverages of plant origin
GCF_001868805_1	Oenococcus_oeni	Cabernet Sauvignon	foods and beverages of plant origin
GCF_001868625_1	Oenococcus_oeni	Cabernet Sauvignon	foods and beverages of plant origin
GCF_001868815_1	Oenococcus_oeni	Cabernet Sauvignon	foods and beverages of plant origin
GCF_001868635_1	Oenococcus_oeni	Cabernet Sauvignon	foods and beverages of plant origin
GCF_002240375_2	Ligilactobacillus_agilis	Caecal sample	animals and human	tetM	tetracycline-resistant ribosomal protection protein	tetracycline
GCF_001868285_1	Oenococcus_oeni	Cabernet Sauvignon	foods and beverages of plant origin
GCF_001869615_1	Oenococcus_oeni	Cabernet Sauvignon	foods and beverages of plant origin
GCF_001868025_1	Oenococcus_oeni	Cabernet Sauvignon	foods and beverages of plant origin
GCF_001939495_1	Oenococcus_oeni	Cabernet Sauvignon	foods and beverages of plant origin
GCF_001868655_1	Oenococcus_oeni	Cabernet Sauvignon	foods and beverages of plant origin
GCF_001867635_1	Oenococcus_oeni	Cabernet Sauvignon	foods and beverages of plant origin
GCF_001939435_1	Oenococcus_oeni	Cabernet Sauvignon	foods and beverages of plant origin
GCF_001868595_1	Oenococcus_oeni	Cabernet Sauvignon	foods and beverages of plant origin
GCF_001868675_1	Oenococcus_oeni	Cabernet Sauvignon	foods and beverages of plant origin
GCF_001867485_1	Oenococcus_oeni	Cabernet Sauvignon	foods and beverages of plant origin
GCF_001868555_1	Oenococcus_oeni	Cabernet Sauvignon	foods and beverages of plant origin
GCF_001982195_1	Lactiplantibacillus_plantarum	cacao been fermentation	foods and beverages of plant origin
GCF_001982385_1	Lactiplantibacillus_plantarum	cacao been fermentation	foods and beverages of plant origin
GCF_001982345_1	Lactiplantibacillus_plantarum	cacao been fermentation	foods and beverages of plant origin
GCF_001982265_1	Lactiplantibacillus_plantarum	cacao been fermentation	foods and beverages of plant origin
GCF_001982335_1	Lactiplantibacillus_plantarum	cacao been fermentation	foods and beverages of plant origin
GCF_001982245_1	Lactiplantibacillus_plantarum	cacao been fermentation	foods and beverages of plant origin
GCF_001982115_1	Lactiplantibacillus_plantarum	cacao been fermentation	foods and beverages of plant origin
GCF_001982165_1	Lactiplantibacillus_plantarum	cacao been fermentation	foods and beverages of plant origin
GCF_001982405_1	Lactiplantibacillus_plantarum	cacao been fermentation	foods and beverages of plant origin
GCF_001982205_1	Lactiplantibacillus_plantarum	cacao been fermentation	foods and beverages of plant origin
GCF_002751035_1	Latilactobacillus_sakei	cacao been fermentation	foods and beverages of plant origin
GCF_002751085_1	Latilactobacillus_sakei	cacao been fermentation	foods and beverages of plant origin
GCF_001982185_1	Limosilactobacillus_fermentum	cacao been fermentation	foods and beverages of plant origin
GCF_017581065_1	Lactiplantibacillus_plantarum	Cactus	plant and environment
GCF_002161035_1	Lactobacillus_gallinarum	caecum	animals and human
GCF_002161165_1	Lactobacillus_gallinarum	caecum	animals and human
GCF_002159345_1	Ligilactobacillus_salivarius	caecum	animals and human
GCF_013391745_1	Ligilactobacillus_salivarius	caecum	animals and human	Lactobacillus_reuteri_cat-TC	chloramphenicol acetyltransferase (CAT)	phenicol
GCF_013391745_1	Ligilactobacillus_salivarius	caecum	animals and human	ErmB	Erm 23S ribosomal RNA methyltransferase	lincosamide;macrolide;streptogramin
GCF_002160855_1	Ligilactobacillus_salivarius	caecum	animals and human
GCF_014634745_1	Leuconostoc_pseudomesenteroides	Cane juice	foods and beverages of plant origin
GCF_012396745_1	Leuconostoc_pseudomesenteroides	Cane juice	foods and beverages of plant origin
GCF_009931715_1	Lacticaseibacillus_paracasei	Canine feces	animals and human
GCF_010092485_1	Lactiplantibacillus_plantarum	Canine feces	animals and human
GCF_010092385_1	Pediococcus_acidilactici	Canine feces	animals and human
GCF_018138205_1	Lactiplantibacillus_plantarum	Carbon source limited medium	other
GCF_018138245_1	Lactiplantibacillus_plantarum	Carbon source limited medium	other
GCF_018138185_1	Lactiplantibacillus_plantarum	Carbon source limited medium	other
GCF_018138265_1	Lactiplantibacillus_plantarum	Carbon source limited medium	other
GCF_900016175_1	Leuconostoc_gelidum	carrot	plant and environment
GCF_900016205_1	Leuconostoc_inhae	carrot	plant and environment
GCF_900016185_1	Leuconostoc_inhae	carrot	plant and environment
GCF_004771295_1	Weissella_confusa	carrot	plant and environment
GCF_009184845_1	Lacticaseibacillus_manihotivorans	cassava sour starch fermentation	foods and beverages of plant origin
GCF_001435035_1	Lactobacillus_manihotivorans	cassava sour starch fermentation	foods and beverages of plant origin
GCF_002940965_1	Lactobacillus_gasseri	catheter	animals and human
GCF_002884735_1	Lactobacillus_gasseri	catheter	animals and human
GCF_002884705_1	Lactobacillus_iners	catheter	animals and human	lsaC	ABC-F ATP-binding cassette ribosomal protection protein	lincosamide;macrolide;oxazolidinone;phenicol;pleuromutilin;streptogramin;tetracycline
GCF_002884695_1	Lactobacillus_iners	catheter	animals and human	lsaC	ABC-F ATP-binding cassette ribosomal protection protein	lincosamide;macrolide;oxazolidinone;phenicol;pleuromutilin;streptogramin;tetracycline
GCF_002884695_1	Lactobacillus_iners	catheter	animals and human	tetM	tetracycline-resistant ribosomal protection protein	tetracycline
GCF_002884695_1	Lactobacillus_iners	catheter	animals and human	ErmB	Erm 23S ribosomal RNA methyltransferase	lincosamide;macrolide;streptogramin
GCF_002871595_1	Lactobacillus_iners	catheter	animals and human	ErmB	Erm 23S ribosomal RNA methyltransferase	lincosamide;macrolide;streptogramin
GCF_002871595_1	Lactobacillus_iners	catheter	animals and human	tetM	tetracycline-resistant ribosomal protection protein	tetracycline
GCF_002871595_1	Lactobacillus_iners	catheter	animals and human	lsaC	ABC-F ATP-binding cassette ribosomal protection protein	lincosamide;macrolide;oxazolidinone;phenicol;pleuromutilin;streptogramin;tetracycline
GCF_002940945_1	Limosilactobacillus_pontis	catheter	animals and human
GCF_017565825_1	Lactobacillus_gasseri	catheterized bladder urine	animals and human
GCF_002706375_1	Lactobacillus_amylovorus	cattle waste-corn fermentation	other
GCF_001433985_1	Lactobacillus_amylovorus	cattle waste-corn fermentation	other
GCF_009911495_1	Ligilactobacillus_murinus	ceacal content	animals and human
GCF_013407595_1	Lacticaseibacillus_absianus	cecum	animals and human
GCF_000364205_1	Lactobacillus_murinus	cecum	animals and human
GCF_000364185_1	Lactobacillus_sp	cecum	animals and human
GCF_002794375_1	Limosilactobacillus_fermentum	cecum of a 56-year-old man	animals and human
GCF_001272315_2	Lactiplantibacillus_plantarum	cell culture	other
GCF_004125455_1	Lacticaseibacillus_rhamnosus	central venous catheter	animals and human
GCF_000721835_1	Oenococcus_oeni	Champagne	foods and beverages of plant origin
GCF_001869765_1	Oenococcus_oeni	Chardonnay	foods and beverages of plant origin
GCF_001867835_1	Oenococcus_oeni	Chardonnay	foods and beverages of plant origin
GCF_001868875_1	Oenococcus_oeni	Chardonnay	foods and beverages of plant origin
GCF_001868905_1	Oenococcus_oeni	Chardonnay	foods and beverages of plant origin
GCF_001868205_1	Oenococcus_oeni	Chardonnay	foods and beverages of plant origin
GCF_001869325_1	Oenococcus_oeni	Chardonnay	foods and beverages of plant origin
GCF_001868575_1	Oenococcus_oeni	Chardonnay	foods and beverages of plant origin
GCF_001868965_1	Oenococcus_oeni	Chardonnay	foods and beverages of plant origin
GCF_001867395_1	Oenococcus_oeni	Chardonnay	foods and beverages of plant origin
GCF_001868975_1	Oenococcus_oeni	Chardonnay	foods and beverages of plant origin
GCF_001869735_1	Oenococcus_oeni	Chardonnay	foods and beverages of plant origin
GCF_001869725_1	Oenococcus_oeni	Chardonnay	foods and beverages of plant origin
GCF_001867355_1	Oenococcus_oeni	Chardonnay	foods and beverages of plant origin
GCF_001869505_1	Oenococcus_oeni	Chardonnay	foods and beverages of plant origin
GCF_001868545_1	Oenococcus_oeni	Chardonnay	foods and beverages of plant origin
GCF_001867975_1	Oenococcus_oeni	Chardonnay	foods and beverages of plant origin
GCF_001868865_1	Oenococcus_oeni	Chardonnay	foods and beverages of plant origin
GCF_001867795_1	Oenococcus_oeni	Chardonnay	foods and beverages of plant origin
GCF_013113695_1	Oenococcus_oeni	Chardonnay wine	foods and beverages of plant origin
GCF_014155825_1	Lacticaseibacillus_paracasei	Cheddar Cheese	dairy product
GCF_014155845_1	Lacticaseibacillus_rhamnosus	Cheddar Cheese	dairy product
GCF_005864085_1	Lacticaseibacillus_casei	cheese	dairy product
GCF_002091995_1	Lacticaseibacillus_casei	cheese	dairy product
GCF_002148875_1	Lacticaseibacillus_paracasei	cheese	dairy product
GCF_002442835_1	Lacticaseibacillus_paracasei	Cheese	dairy product
GCF_003712965_1	Lacticaseibacillus_paracasei	cheese	dairy product
GCF_000474615_1	Lacticaseibacillus_paracasei	cheese	dairy product
GCF_004368495_1	Lacticaseibacillus_paracasei	cheese	dairy product
GCF_004368475_1	Lacticaseibacillus_paracasei	cheese	dairy product
GCF_002148805_1	Lacticaseibacillus_paracasei	cheese	dairy product
GCF_000309665_1	Lacticaseibacillus_paracasei	cheese	dairy product
GCF_004368425_1	Lacticaseibacillus_paracasei	cheese	dairy product
GCF_003177075_1	Lacticaseibacillus_paracasei	cheese	dairy product
GCF_013342125_1	Lacticaseibacillus_rhamnosus	cheese	dairy product
GCF_001831225_1	Lacticaseibacillus_rhamnosus	cheese	dairy product
GCF_001831215_1	Lacticaseibacillus_rhamnosus	cheese	dairy product
GCF_018141205_1	Lacticaseibacillus_rhamnosus	cheese	dairy product
GCF_018286375_1	Lacticaseibacillus_rhamnosus	cheese	dairy product
GCF_005864245_1	Lacticaseibacillus_rhamnosus	cheese	dairy product
GCF_001633455_1	Lactiplantibacillus_plantarum	cheese	dairy product
GCF_012689225_1	Lactiplantibacillus_plantarum	cheese	dairy product
GCF_001633545_1	Lactiplantibacillus_plantarum	cheese	dairy product
GCF_002005385_2	Lactiplantibacillus_plantarum	cheese	dairy product
GCF_004368485_1	Lactiplantibacillus_plantarum	cheese	dairy product
GCF_000309745_1	Lactobacillus_casei	cheese	dairy product
GCF_000283115_1	Lactobacillus_coryniformis	cheese	dairy product
GCF_017161915_1	Lactobacillus_delbrueckii	cheese	dairy product
GCF_005864165_1	Lactobacillus_helveticus	cheese	dairy product
GCF_001677035_1	Lentilactobacillus_parabuchneri	cheese	dairy product
GCF_001687155_1	Lentilactobacillus_parabuchneri	cheese	dairy product
GCF_005864155_1	Lentilactobacillus_parabuchneri	cheese	dairy product
GCF_001687145_1	Lentilactobacillus_parabuchneri	cheese	dairy product
GCF_001541605_1	Levilactobacillus_brevis	Cheese	dairy product
GCF_005864145_1	Limosilactobacillus_fermentum	cheese	dairy product
GCF_009808475_1	Pediococcus_acidilactici	cheese	dairy product
GCF_009809705_1	Pediococcus_acidilactici	cheese	dairy product
GCF_009807935_1	Pediococcus_acidilactici	cheese	dairy product
GCF_009809065_1	Pediococcus_acidilactici	cheese	dairy product
GCF_009807885_1	Pediococcus_acidilactici	cheese	dairy product
GCF_009808535_1	Pediococcus_acidilactici	cheese	dairy product
GCF_009808135_1	Pediococcus_acidilactici	cheese	dairy product
GCF_009807875_1	Pediococcus_acidilactici	cheese	dairy product
GCF_009809125_1	Pediococcus_acidilactici	cheese	dairy product
GCF_009808505_1	Pediococcus_acidilactici	cheese	dairy product
GCF_009809645_1	Pediococcus_acidilactici	cheese	dairy product
GCF_009808405_1	Pediococcus_acidilactici	cheese	dairy product
GCF_009808365_1	Pediococcus_acidilactici	cheese	dairy product
GCF_009809575_1	Pediococcus_acidilactici	cheese	dairy product
GCF_009789085_1	Pediococcus_acidilactici	cheese	dairy product	ErmA	Erm 23S ribosomal RNA methyltransferase	lincosamide;macrolide;streptogramin
GCF_009789085_1	Pediococcus_acidilactici	cheese	dairy product	tetM	tetracycline-resistant ribosomal protection protein	tetracycline
GCF_009808295_1	Pediococcus_acidilactici	cheese	dairy product
GCF_009808005_1	Pediococcus_acidilactici	cheese	dairy product
GCF_009808055_1	Pediococcus_acidilactici	cheese	dairy product
GCF_009807805_1	Pediococcus_acidilactici	cheese	dairy product
GCF_009809105_1	Pediococcus_acidilactici	cheese	dairy product
GCF_009808985_1	Pediococcus_acidilactici	cheese	dairy product
GCF_009808215_1	Pediococcus_acidilactici	cheese	dairy product
GCF_009808335_1	Pediococcus_acidilactici	cheese	dairy product
GCF_009808965_1	Pediococcus_acidilactici	cheese	dairy product
GCF_009809725_1	Pediococcus_acidilactici	cheese	dairy product
GCF_009808625_1	Pediococcus_acidilactici	cheese	dairy product
GCF_009809235_1	Pediococcus_acidilactici	cheese	dairy product
GCF_009808925_1	Pediococcus_acidilactici	cheese	dairy product
GCF_009808775_1	Pediococcus_acidilactici	cheese	dairy product
GCF_009809895_1	Pediococcus_acidilactici	cheese	dairy product
GCF_009808375_1	Pediococcus_acidilactici	cheese	dairy product
GCF_009807975_1	Pediococcus_acidilactici	cheese	dairy product
GCF_009807765_1	Pediococcus_acidilactici	cheese	dairy product
GCF_009808755_1	Pediococcus_acidilactici	cheese	dairy product
GCF_009808585_1	Pediococcus_acidilactici	cheese	dairy product
GCF_009808245_1	Pediococcus_acidilactici	cheese	dairy product
GCF_009808235_1	Pediococcus_acidilactici	cheese	dairy product
GCF_009809805_1	Pediococcus_acidilactici	cheese	dairy product
GCF_009809715_1	Pediococcus_acidilactici	cheese	dairy product
GCF_009809445_1	Pediococcus_acidilactici	cheese	dairy product
GCF_009807835_1	Pediococcus_acidilactici	cheese	dairy product
GCF_009808445_1	Pediococcus_acidilactici	cheese	dairy product
GCF_009808045_1	Pediococcus_acidilactici	cheese	dairy product
GCF_009809465_1	Pediococcus_acidilactici	cheese	dairy product
GCF_009809255_1	Pediococcus_acidilactici	cheese	dairy product
GCF_009809375_1	Pediococcus_acidilactici	cheese	dairy product
GCF_009809395_1	Pediococcus_acidilactici	cheese	dairy product
GCF_009807775_1	Pediococcus_acidilactici	cheese	dairy product
GCF_009809885_1	Pediococcus_acidilactici	cheese	dairy product
GCF_009809495_1	Pediococcus_acidilactici	cheese	dairy product
GCF_009809045_1	Pediococcus_acidilactici	cheese	dairy product
GCF_009809915_1	Pediococcus_acidilactici	cheese	dairy product
GCF_009808975_1	Pediococcus_acidilactici	cheese	dairy product
GCF_009809055_1	Pediococcus_acidilactici	cheese	dairy product
GCF_009808145_1	Pediococcus_acidilactici	cheese	dairy product
GCF_009808555_1	Pediococcus_acidilactici	cheese	dairy product
GCF_009808595_1	Pediococcus_acidilactici	cheese	dairy product
GCF_009808765_1	Pediococcus_acidilactici	cheese	dairy product
GCF_009809765_1	Pediococcus_acidilactici	cheese	dairy product
GCF_009808715_1	Pediococcus_acidilactici	cheese	dairy product
GCF_003064585_1	Limosilactobacillus_reuteri	Commercial dietary supplements	other	lnuA	lincosamide nucleotidyltransferase (LNU)	lincosamide
GCF_009808355_1	Pediococcus_acidilactici	cheese	dairy product
GCF_003065345_1	Limosilactobacillus_reuteri	Commercial dietary supplements	other	lnuA	lincosamide nucleotidyltransferase (LNU)	lincosamide
GCF_009808255_1	Pediococcus_acidilactici	cheese	dairy product
GCF_009808565_1	Pediococcus_acidilactici	cheese	dairy product
GCF_003254785_1	Latilactobacillus_curvatus	Chinese pickle	foods and beverages of plant origin	lnuA	lincosamide nucleotidyltransferase (LNU)	lincosamide
GCF_009808095_1	Pediococcus_acidilactici	cheese	dairy product
GCF_009808795_1	Pediococcus_acidilactici	cheese	dairy product
GCF_009807905_1	Pediococcus_acidilactici	cheese	dairy product
GCF_009809025_1	Pediococcus_acidilactici	cheese	dairy product
GCF_009809535_1	Pediococcus_acidilactici	cheese	dairy product
GCF_009807995_1	Pediococcus_acidilactici	cheese	dairy product
GCF_009808905_1	Pediococcus_acidilactici	cheese	dairy product
GCF_009808835_1	Pediococcus_acidilactici	cheese	dairy product
GCF_009808865_1	Pediococcus_acidilactici	cheese	dairy product
GCF_009808225_1	Pediococcus_acidilactici	cheese	dairy product
GCF_009809755_1	Pediococcus_acidilactici	cheese	dairy product
GCF_005864375_1	Pediococcus_acidilactici	cheese	dairy product
GCF_009808415_1	Pediococcus_acidilactici	cheese	dairy product
GCF_009808495_1	Pediococcus_acidilactici	cheese	dairy product
GCF_009809275_1	Pediococcus_acidilactici	cheese	dairy product
GCF_009807745_1	Pediococcus_acidilactici	cheese	dairy product
GCF_009809855_1	Pediococcus_acidilactici	cheese	dairy product
GCF_009809265_1	Pediococcus_acidilactici	cheese	dairy product
GCF_009809605_1	Pediococcus_acidilactici	cheese	dairy product
GCF_009807915_1	Pediococcus_acidilactici	cheese	dairy product
GCF_009807755_1	Pediococcus_acidilactici	cheese	dairy product
GCF_009809345_1	Pediococcus_acidilactici	cheese	dairy product
GCF_009807985_1	Pediococcus_acidilactici	cheese	dairy product
GCF_009809775_1	Pediococcus_acidilactici	cheese	dairy product
GCF_009809365_1	Pediococcus_acidilactici	cheese	dairy product
GCF_009809845_1	Pediococcus_acidilactici	cheese	dairy product
GCF_009809545_1	Pediococcus_acidilactici	cheese	dairy product
GCF_009808025_1	Pediococcus_acidilactici	cheese	dairy product
GCF_009809625_1	Pediococcus_acidilactici	cheese	dairy product
GCF_009809305_1	Pediococcus_acidilactici	cheese	dairy product
GCF_009808325_1	Pediococcus_acidilactici	cheese	dairy product
GCF_009808915_1	Pediococcus_acidilactici	cheese	dairy product	tetM	tetracycline-resistant ribosomal protection protein	tetracycline
GCF_009808915_1	Pediococcus_acidilactici	cheese	dairy product	ErmA	Erm 23S ribosomal RNA methyltransferase	lincosamide;macrolide;streptogramin
GCF_009809315_1	Pediococcus_acidilactici	cheese	dairy product
GCF_009809215_1	Pediococcus_acidilactici	cheese	dairy product
GCF_009809245_1	Pediococcus_acidilactici	cheese	dairy product
GCF_009809115_1	Pediococcus_acidilactici	cheese	dairy product
GCF_009808155_1	Pediococcus_acidilactici	cheese	dairy product
GCF_009807735_1	Pediococcus_acidilactici	cheese	dairy product
GCF_009809135_1	Pediococcus_acidilactici	cheese	dairy product
GCF_009808085_1	Pediococcus_pentosaceus	cheese	dairy product
GCF_015613055_1	Pediococcus_pentosaceus	cheese	dairy product
GCF_009809875_1	Pediococcus_pentosaceus	cheese	dairy product
GCF_015613065_1	Pediococcus_pentosaceus	cheese	dairy product
GCF_009809665_1	Pediococcus_pentosaceus	cheese	dairy product
GCF_009809485_1	Pediococcus_pentosaceus	cheese	dairy product
GCF_015613035_1	Pediococcus_pentosaceus	cheese	dairy product
GCF_009809195_1	Pediococcus_pentosaceus	cheese	dairy product
GCF_009808845_1	Pediococcus_pentosaceus	cheese	dairy product
GCF_015613005_1	Pediococcus_pentosaceus	cheese	dairy product
GCF_009809425_1	Pediococcus_pentosaceus	cheese	dairy product
GCF_007989665_1	Ligilactobacillus_aviarius	Chicken feces	animals and human	tetO	tetracycline-resistant ribosomal protection protein	tetracycline
GCF_015612965_1	Pediococcus_pentosaceus	cheese	dairy product
GCF_015612975_1	Pediococcus_pentosaceus	cheese	dairy product
GCF_009808815_1	Pediococcus_pentosaceus	cheese	dairy product
GCF_015613265_1	Pediococcus_pentosaceus	cheese	dairy product
GCF_005864405_1	Pediococcus_pentosaceus	cheese	dairy product
GCF_005864415_1	Pediococcus_stilesii	cheese	dairy product
GCF_015613205_1	Pediococcus_pentosaceus	cheese curd	dairy product
GCF_017009485_1	Lactobacillus_acidophilus	cheese starter	dairy product
GCF_001831235_1	Lacticaseibacillus_rhamnosus	cheese starter culture	dairy product
GCF_005864275_1	Lactiplantibacillus_plantarum	cheese starter culture	dairy product
GCF_005864125_1	Lactobacillus_delbrueckii	cheese starter culture	dairy product
GCF_017367685_1	Lactobacillus_delbrueckii	Cheese starter culture	dairy product
GCF_017367325_1	Lactobacillus_delbrueckii	Cheese starter culture	dairy product
GCF_017367705_1	Lactobacillus_delbrueckii	Cheese starter culture	dairy product
GCF_017367825_1	Lactobacillus_delbrueckii	Cheese starter culture	dairy product
GCF_017367505_1	Lactobacillus_delbrueckii	Cheese starter culture	dairy product
GCF_017367585_1	Lactobacillus_delbrueckii	Cheese starter culture	dairy product
GCF_017367535_1	Lactobacillus_delbrueckii	Cheese starter culture	dairy product
GCF_009389005_1	Limosilactobacillus_reuteri	chicken feces	animals and human	lnuA	lincosamide nucleotidyltransferase (LNU)	lincosamide
GCF_017367445_1	Lactobacillus_delbrueckii	Cheese starter culture	dairy product
GCF_009389015_1	Limosilactobacillus_reuteri	chicken feces	animals and human	ErmB	Erm 23S ribosomal RNA methyltransferase	lincosamide;macrolide;streptogramin
GCF_017367645_1	Lactobacillus_delbrueckii	Cheese starter culture	dairy product
GCF_017367805_1	Lactobacillus_delbrueckii	Cheese starter culture	dairy product
GCF_009389115_1	Limosilactobacillus_reuteri	chicken cecum	animals and human	lnuA	lincosamide nucleotidyltransferase (LNU)	lincosamide
GCF_005864055_1	Lactobacillus_delbrueckii	cheese starter culture	dairy product
GCF_009389165_1	Limosilactobacillus_reuteri	chicken cecum	animals and human	lnuA	lincosamide nucleotidyltransferase (LNU)	lincosamide
GCF_017584225_1	Lactobacillus_delbrueckii	cheese starter culture	dairy product
GCF_009389285_1	Limosilactobacillus_reuteri	chicken feces	animals and human	tetW	tetracycline-resistant ribosomal protection protein	tetracycline
GCF_009389285_1	Limosilactobacillus_reuteri	chicken feces	animals and human	lnuA	lincosamide nucleotidyltransferase (LNU)	lincosamide
GCF_017367525_1	Lactobacillus_delbrueckii	Cheese starter culture	dairy product
GCF_017367365_1	Lactobacillus_delbrueckii	Cheese starter culture	dairy product
GCF_009389465_1	Limosilactobacillus_reuteri	chicken crop	animals and human	tetW	tetracycline-resistant ribosomal protection protein	tetracycline
GCF_009389465_1	Limosilactobacillus_reuteri	chicken crop	animals and human	ErmB	Erm 23S ribosomal RNA methyltransferase	lincosamide;macrolide;streptogramin
GCF_017367555_1	Lactobacillus_delbrueckii	Cheese starter culture	dairy product
GCF_017367625_1	Lactobacillus_delbrueckii	Cheese starter culture	dairy product
GCF_009389475_1	Limosilactobacillus_reuteri	chicken crop	animals and human	tetW	tetracycline-resistant ribosomal protection protein	tetracycline
GCF_009389475_1	Limosilactobacillus_reuteri	chicken crop	animals and human	ErmB	Erm 23S ribosomal RNA methyltransferase	lincosamide;macrolide;streptogramin
GCF_017367745_1	Lactobacillus_delbrueckii	Cheese starter culture	dairy product
GCF_017367605_1	Lactobacillus_delbrueckii	Cheese starter culture	dairy product
GCF_900695295_1	Lactiplantibacillus_plantarum	Chenopodium quinoa seeds	foods and beverages of plant origin
GCF_900695365_1	Lactiplantibacillus_plantarum	Chenopodium quinoa seeds	foods and beverages of plant origin
GCF_002148885_1	Lacticaseibacillus_paracasei	Chesse	dairy product
GCF_900290135_1	Lactiplantibacillus_plantarum	Chicha%2C maize-based fermented beverage	foods and beverages of plant origin
GCF_900700275_1	Lactiplantibacillus_plantarum	Chicha%2C maize-based fermented beverage	foods and beverages of plant origin
GCF_900289155_1	Lactiplantibacillus_plantarum	Chicha%2C maize-based fermented beverage	foods and beverages of plant origin
GCF_900290085_1	Lactiplantibacillus_plantarum	Chicha%2C maize-based fermented beverage	foods and beverages of plant origin
GCF_900695425_1	Lactiplantibacillus_plantarum	Chicha%2C maize-based fermented beverage	foods and beverages of plant origin
GCF_900290105_1	Lactiplantibacillus_plantarum	Chicha%2C maize-based fermented beverage	foods and beverages of plant origin
GCF_900290125_1	Lactiplantibacillus_plantarum	Chicha%2C maize-based fermented beverage	foods and beverages of plant origin
GCF_900289205_1	Leuconostoc_suionicum	Chicha%2C maize-based fermented beverage	foods and beverages of plant origin
GCF_900290145_1	Leuconostoc_suionicum	Chicha%2C maize-based fermented beverage	foods and beverages of plant origin
GCF_900289255_1	Leuconostoc_suionicum	Chicha%2C maize-based fermented beverage	foods and beverages of plant origin
GCF_016742855_1	Lactobacillus_kitasatonis	chicken caeca 1	animals and human	lnuA	lincosamide nucleotidyltransferase (LNU)	lincosamide
GCF_016742855_1	Lactobacillus_kitasatonis	chicken caeca 1	animals and human	tetW	tetracycline-resistant ribosomal protection protein	tetracycline
GCF_016742875_1	Ligilactobacillus_salivarius	chicken caeca 2	animals and human	lnuA	lincosamide nucleotidyltransferase (LNU)	lincosamide
GCF_016742875_1	Ligilactobacillus_salivarius	chicken caeca 2	animals and human	tetM	tetracycline-resistant ribosomal protection protein	tetracycline
GCF_016742875_1	Ligilactobacillus_salivarius	chicken caeca 2	animals and human	tet(L)	major facilitator superfamily (MFS) antibiotic efflux pump	tetracycline
GCF_016742815_1	Lactobacillus_sp	chicken caeca 3	animals and human	tetW	tetracycline-resistant ribosomal protection protein	tetracycline
GCF_016742795_1	Ligilactobacillus_salivarius	chicken caeca 4	animals and human	lnuA	lincosamide nucleotidyltransferase (LNU)	lincosamide
GCF_016742795_1	Ligilactobacillus_salivarius	chicken caeca 4	animals and human	tetM	tetracycline-resistant ribosomal protection protein	tetracycline
GCF_016742795_1	Ligilactobacillus_salivarius	chicken caeca 4	animals and human	tet(L)	major facilitator superfamily (MFS) antibiotic efflux pump	tetracycline
GCF_016742775_1	Ligilactobacillus_agilis	chicken caeca 5	animals and human	tetM	tetracycline-resistant ribosomal protection protein	tetracycline
GCF_009389205_1	Limosilactobacillus_reuteri	chicken cecum	animals and human
GCF_009389155_1	Limosilactobacillus_reuteri	chicken cecum	animals and human
GCF_009389105_1	Limosilactobacillus_reuteri	chicken cecum	animals and human
GCF_009389425_1	Limosilactobacillus_reuteri	chicken cecum	animals and human
GCF_009389325_1	Limosilactobacillus_reuteri	chicken cecum	animals and human
GCF_009389435_1	Limosilactobacillus_reuteri	chicken cecum	animals and human
GCF_009389375_1	Limosilactobacillus_reuteri	chicken cecum	animals and human
GCF_009389305_1	Limosilactobacillus_reuteri	chicken cecum	animals and human
GCF_009389385_1	Limosilactobacillus_reuteri	chicken cecum	animals and human
GCF_009389335_1	Limosilactobacillus_reuteri	chicken cecum	animals and human
GCF_012490225_1	Ligilactobacillus_agilis	Chicken feces	animals and human	tetM	tetracycline-resistant ribosomal protection protein	tetracycline
GCF_012490005_1	Ligilactobacillus_agilis	Chicken feces	animals and human
GCF_009389245_1	Limosilactobacillus_reuteri	chicken feces	animals and human
GCF_009389255_1	Limosilactobacillus_reuteri	chicken feces	animals and human
GCF_009389365_1	Limosilactobacillus_reuteri	chicken feces	animals and human
GCF_009389035_1	Limosilactobacillus_reuteri	chicken feces	animals and human
GCF_009389215_1	Limosilactobacillus_reuteri	chicken feces	animals and human
GCF_001895375_1	Lactobacillus_helveticus	Chigee	dairy product
GCF_016466615_1	Weissella_confusa	chili bowl	foods and beverages of plant origin
GCF_016466655_1	Weissella_confusa	chili bowl	foods and beverages of plant origin
GCF_016466695_1	Weissella_confusa	chili bowl	foods and beverages of plant origin
GCF_016466645_1	Weissella_confusa	chili bowl	foods and beverages of plant origin
GCF_014060975_1	Leuconostoc_mesenteroides	Chinese cabbage kimchi	foods and beverages of plant origin
GCF_014061025_1	Weissella_confusa	Chinese cabbage kimchi	foods and beverages of plant origin
GCF_002576835_1	Lactiplantibacillus_plantarum	Chinese fermented food-pickles	foods and beverages of plant origin
GCF_007989965_1	Schleiferilactobacillus_harbinensis	Chinese fermented vegetable%2C Suan cai	foods and beverages of plant origin
GCF_016775685_1	Lactiplantibacillus_plantarum	chinese pickle	foods and beverages of plant origin
GCF_001438845_1	Lactiplantibacillus_xiangfangensis	Chinese pickle	foods and beverages of plant origin
GCF_009889965_1	Lactiplantibacillus_plantarum	Chinese pickles (in soy sauce)	foods and beverages of plant origin
GCF_009889885_1	Lactiplantibacillus_plantarum	Chinese pickles (in soy sauce)	foods and beverages of plant origin
GCF_002370985_1	Lactiplantibacillus_plantarum	Chinese pickles (in soy sauce)	foods and beverages of plant origin
GCF_009889835_1	Lactiplantibacillus_plantarum	Chinese pickles (in soy sauce)	foods and beverages of plant origin
GCF_009889895_1	Lactiplantibacillus_plantarum	Chinese pickles (in soy sauce)	foods and beverages of plant origin
GCF_009889925_1	Lactiplantibacillus_plantarum	Chinese pickles (in soy sauce)	foods and beverages of plant origin
GCF_009889995_1	Lactiplantibacillus_plantarum	Chinese pickles (in soy sauce)	foods and beverages of plant origin
GCF_009889935_1	Lactiplantibacillus_plantarum	Chinese pickles (in soy sauce)	foods and beverages of plant origin
GCF_001704645_1	Lactiplantibacillus_plantarum	Chinese red wine	foods and beverages of plant origin
GCF_002865565_1	Lacticaseibacillus_paracasei	Chinese sauerkraut	foods and beverages of plant origin
GCF_002902825_1	Lacticaseibacillus_paracasei	Chinese sauerkraut	foods and beverages of plant origin
GCF_009890025_1	Lactiplantibacillus_plantarum	Chinese sauerkraut	foods and beverages of plant origin
GCF_009890095_1	Lactiplantibacillus_plantarum	Chinese sauerkraut	foods and beverages of plant origin
GCF_009890045_1	Lactiplantibacillus_plantarum	Chinese sauerkraut	foods and beverages of plant origin
GCF_001436325_1	Lactobacillus_harbinensis	chinese traditional fermented vegetable Suan cai	foods and beverages of plant origin
GCF_009295865_1	Schleiferilactobacillus_harbinensis	chinese traditional fermented vegetable Suan cai	foods and beverages of plant origin
GCF_000814185_1	Lactobacillus_sp	Chinese traditional pickle	foods and beverages of plant origin
GCF_900617945_1	Lactiplantibacillus_mudanjiangensis	Chinese traditional pickle fermentation	foods and beverages of plant origin
GCF_000761965_1	Oenococcus_oeni	Cider	foods and beverages of plant origin
GCF_000762045_1	Oenococcus_oeni	Cider	foods and beverages of plant origin
GCF_000761925_1	Oenococcus_oeni	Cider	foods and beverages of plant origin
GCF_016029535_1	Lactiplantibacillus_plantarum	Cocoa bean fermentation	foods and beverages of plant origin
GCF_001436735_1	Lactobacillus_cacaonum	cocoa bean heap fermentation	foods and beverages of plant origin
GCF_000498955_2	Lactobacillus_fabifermentans	cocoa bean heap fermentation	foods and beverages of plant origin
GCF_001435235_1	Lactobacillus_ghanensis	cocoa fermentation	foods and beverages of plant origin
GCF_004123955_1	Lacticaseibacillus_chiayiensis	coconut juice	foods and beverages of plant origin
GCF_012396485_1	Leuconostoc_holzapfelii	coffee fermentation	foods and beverages of plant origin
GCF_004022295_1	Pediococcus_acidilactici	Coffee plantation	foods and beverages of plant origin
GCF_001651845_1	Lactiplantibacillus_plantarum	colon	animals and human
GCF_000685785_1	Ligilactobacillus_animalis	commercial biocontrol culture	other
GCF_017009515_1	Lactobacillus_acidophilus	commercial culture	other
GCF_000409835_1	Lactobacillus_paracasei	commercial dairy product	dairy product
GCF_000410155_1	Lactobacillus_paracasei	commercial dairy product	dairy product
GCF_003052865_1	Lacticaseibacillus_casei	Commercial dietary supplements	other
GCF_002192215_1	Lacticaseibacillus_casei	Commercial dietary supplements	other
GCF_003052855_1	Lacticaseibacillus_casei	Commercial dietary supplements	other
GCF_003061625_1	Lacticaseibacillus_rhamnosus	Commercial dietary supplements	other
GCF_003052925_1	Lacticaseibacillus_rhamnosus	Commercial dietary supplements	other
GCF_003061665_1	Lacticaseibacillus_rhamnosus	Commercial dietary supplements	other
GCF_003061605_1	Lacticaseibacillus_rhamnosus	Commercial dietary supplements	other
GCF_003061645_1	Lacticaseibacillus_rhamnosus	Commercial dietary supplements	other
GCF_003052965_1	Lacticaseibacillus_rhamnosus	Commercial dietary supplements	other
GCF_003061705_1	Lacticaseibacillus_rhamnosus	Commercial dietary supplements	other
GCF_003052985_1	Lacticaseibacillus_rhamnosus	Commercial dietary supplements	other
GCF_003052945_1	Lacticaseibacillus_rhamnosus	Commercial dietary supplements	other
GCF_003061565_1	Lacticaseibacillus_rhamnosus	Commercial dietary supplements	other
GCF_003053035_1	Lactiplantibacillus_plantarum	Commercial dietary supplements	other
GCF_003061785_1	Lactiplantibacillus_plantarum	Commercial dietary supplements	other
GCF_003053165_1	Lactiplantibacillus_plantarum	Commercial dietary supplements	other
GCF_003061805_1	Lactiplantibacillus_plantarum	Commercial dietary supplements	other
GCF_002286275_1	Lactiplantibacillus_plantarum	Commercial dietary supplements	other
GCF_003061725_1	Lactiplantibacillus_plantarum	Commercial dietary supplements	other
GCF_003053025_1	Lactiplantibacillus_plantarum	Commercial dietary supplements	other
GCF_003053185_1	Lactiplantibacillus_plantarum	Commercial dietary supplements	other
GCF_003053045_1	Lactiplantibacillus_plantarum	Commercial dietary supplements	other
GCF_003061765_1	Lactiplantibacillus_plantarum	Commercial dietary supplements	other
GCF_003062025_1	Lactobacillus_acidophilus	Commercial dietary supplements	other
GCF_003061925_1	Lactobacillus_acidophilus	Commercial dietary supplements	other
GCF_003062005_1	Lactobacillus_acidophilus	Commercial dietary supplements	other
GCF_003061985_1	Lactobacillus_acidophilus	Commercial dietary supplements	other
GCF_003061905_1	Lactobacillus_acidophilus	Commercial dietary supplements	other
GCF_003062045_1	Lactobacillus_acidophilus	Commercial dietary supplements	other
GCF_003053245_1	Lactobacillus_acidophilus	Commercial dietary supplements	other
GCF_003061885_1	Lactobacillus_acidophilus	Commercial dietary supplements	other
GCF_003053135_1	Lactobacillus_acidophilus	Commercial dietary supplements	other
GCF_003061965_1	Lactobacillus_acidophilus	Commercial dietary supplements	other
GCF_003061945_1	Lactobacillus_acidophilus	Commercial dietary supplements	other
GCF_003053085_1	Lactobacillus_helveticus	Commercial dietary supplements	other
GCF_003061845_1	Lactobacillus_helveticus	Commercial dietary supplements	other
GCF_003053205_1	Lactobacillus_helveticus	Commercial dietary supplements	other
GCF_003061825_1	Lactobacillus_helveticus	Commercial dietary supplements	other
GCF_003062125_1	Lactobacillus_sp	Commercial dietary supplements	other
GCF_003053225_1	Lactobacillus_sp	Commercial dietary supplements	other
GCF_003062065_1	Lactobacillus_sp	Commercial dietary supplements	other
GCF_003062105_1	Lactobacillus_sp	Commercial dietary supplements	other
GCF_003062145_1	Lactobacillus_sp	Commercial dietary supplements	other
GCF_003062185_1	Lactobacillus_sp	Commercial dietary supplements	other
GCF_003053265_1	Lactobacillus_sp	Commercial dietary supplements	other
GCF_003062085_1	Lactobacillus_sp	Commercial dietary supplements	other
GCF_003053125_1	Levilactobacillus_brevis	Commercial dietary supplements	other
GCF_003061545_1	Ligilactobacillus_salivarius	Commercial dietary supplements	other
GCF_003052875_1	Ligilactobacillus_salivarius	Commercial dietary supplements	other
GCF_003061585_1	Ligilactobacillus_salivarius	Commercial dietary supplements	other
GCF_003052845_1	Ligilactobacillus_salivarius	Commercial dietary supplements	other
GCF_003053105_1	Limosilactobacillus_fermentum	Commercial dietary supplements	other
GCF_003061865_1	Limosilactobacillus_fermentum	Commercial dietary supplements	other
GCF_003061685_1	Limosilactobacillus_reuteri	Commercial dietary supplements	other
GCF_003053005_1	Limosilactobacillus_reuteri	Commercial dietary supplements	other
GCF_003061745_1	Limosilactobacillus_reuteri	Commercial dietary supplements	other
GCF_000388095_2	Lacticaseibacillus_paracasei	commercial fermented milk product (Yakult)	animal source food
GCF_001433825_1	Apilactobacillus_kunkeei	commercial grape wine undergoing a sluggish/stuck alcoholic fermentation	foods and beverages of plant origin
GCF_002406665_1	Lacticaseibacillus_paracasei	commercial probiotic	other
GCF_002406795_1	Lacticaseibacillus_rhamnosus	commercial probiotic	other
GCF_002406715_1	Lacticaseibacillus_rhamnosus	commercial probiotic	other
GCF_002406705_1	Lacticaseibacillus_rhamnosus	commercial probiotic	other
GCF_002406745_1	Lacticaseibacillus_rhamnosus	commercial probiotic	other
GCF_002406675_1	Lactobacillus_acidophilus	commercial probiotic	other
GCF_017009715_1	Lactobacillus_acidophilus	commercial product	other
GCF_017009725_1	Lactobacillus_acidophilus	commercial product	other
GCF_000478625_2	Lactobacillus_sakei	commercial starter culture for fermented sausage	animal source food
GCF_003025075_1	Oenococcus_oeni	Commercial Strain	other
GCF_017009475_1	Lactobacillus_acidophilus	commercial yoghurt	dairy product
GCF_000497795_1	Lactobacillus_acidophilus	Commerically purchased yogurt starter culture%2C sequenced from 50 sorted cells	dairy product
GCF_004123795_1	Lacticaseibacillus_chiayiensis	compost	plant and environment
GCF_014927295_1	Leuconostoc_suionicum	compost	plant and environment
GCF_001752545_1	Oenococcus_kitaharae	composting distilled shochu residue	foods and beverages of plant origin
GCF_001752505_1	Oenococcus_kitaharae	composting distilled shochu residue	foods and beverages of plant origin
GCF_001752515_1	Oenococcus_kitaharae	composting distilled shochu residue	foods and beverages of plant origin
GCF_001436375_1	Agrilactobacillus_composti	composting material of distilled shochu residue	foods and beverages of plant origin
GCF_001435875_1	Lactobacillus_farraginis	composting material of distilled shochu residue	foods and beverages of plant origin
GCF_001435895_1	Lactobacillus_parafarraginis	composting material of distilled shochun residue	foods and beverages of plant origin
GCF_002257625_1	Lacticaseibacillus_paracasei	Congee	foods and beverages of plant origin
GCF_008689675_1	Leuconostoc_carnosum	Cooked ham	animal source food
GCF_008690965_1	Leuconostoc_carnosum	Cooked ham	animal source food
GCF_008690925_1	Leuconostoc_carnosum	Cooked ham	animal source food
GCF_008690875_1	Leuconostoc_carnosum	Cooked ham	animal source food
GCF_008690985_1	Leuconostoc_carnosum	Cooked ham	animal source food
GCF_008690865_1	Leuconostoc_carnosum	Cooked ham	animal source food
GCF_008690825_1	Leuconostoc_carnosum	Cooked ham	animal source food
GCF_008690845_1	Leuconostoc_carnosum	Cooked ham	animal source food
GCF_008690785_1	Leuconostoc_carnosum	Cooked ham	animal source food
GCF_008690805_1	Leuconostoc_mesenteroides	Cooked ham	animal source food
GCF_008690745_1	Leuconostoc_mesenteroides	Cooked ham	animal source food
GCF_002591805_1	Leuconostoc_citreum	corn fermented beverage	foods and beverages of plant origin
GCF_001433755_1	Lactiplantibacillus_pentosus	Corn silage	foods and beverages of plant origin
GCF_000309565_2	Lactobacillus_casei	corn silage	foods and beverages of plant origin
GCF_001433745_1	Lactobacillus_zeae	corn steep liquor	foods and beverages of plant origin
GCF_001436295_1	Lactobacillus_vaccinostercus	cow dung	animals and human
GCF_003268715_1	Lacticaseibacillus_paracasei	cream products	dairy product
GCF_001434975_1	Lactobacillus_gallinarum	crop	plant and environment	tetW	tetracycline-resistant ribosomal protection protein	tetracycline
GCF_001436575_1	Lactobacillus_gigeriorum	crop	plant and environment
GCF_001435775_1	Lactobacillus_ingluviei	crop	plant and environment	ErmB	Erm 23S ribosomal RNA methyltransferase	lincosamide;macrolide;streptogramin
GCF_001435775_1	Lactobacillus_ingluviei	crop	plant and environment	tetW	tetracycline-resistant ribosomal protection protein	tetracycline
GCF_001435775_1	Lactobacillus_ingluviei	crop	plant and environment	tetM	tetracycline-resistant ribosomal protection protein	tetracycline
GCF_001435775_1	Lactobacillus_ingluviei	crop	plant and environment	tet(L)	major facilitator superfamily (MFS) antibiotic efflux pump	tetracycline
GCF_001433915_1	Lactobacillus_pasteurii	crop	plant and environment	tetW	tetracycline-resistant ribosomal protection protein	tetracycline
GCF_012277245_1	Weissella_cibaria	cucumber	foods and beverages of plant origin	TEM-150	TEM beta-lactamase	cephalosporin;monobactam;penam;penem
GCF_018993985_1	Lactiplantibacillus_pentosus	cucumber fermantation	foods and beverages of plant origin
GCF_018991855_1	Lactiplantibacillus_plantarum	cucumber fermantation	foods and beverages of plant origin
GCF_018993585_1	Lactiplantibacillus_pentosus	cucumber fermentation brine	foods and beverages of plant origin
GCF_018993345_1	Lactiplantibacillus_pentosus	cucumber fermentation brine	foods and beverages of plant origin
GCF_018991285_1	Lactiplantibacillus_pentosus	cucumber fermentation brine	foods and beverages of plant origin
GCF_018991535_1	Lactiplantibacillus_pentosus	cucumber fermentation brine	foods and beverages of plant origin
GCF_018993625_1	Lactiplantibacillus_pentosus	cucumber fermentation brine	foods and beverages of plant origin
GCF_018993965_1	Lactiplantibacillus_pentosus	cucumber fermentation brine	foods and beverages of plant origin
GCF_018993725_1	Lactiplantibacillus_pentosus	cucumber fermentation brine	foods and beverages of plant origin
GCF_018993495_1	Lactiplantibacillus_pentosus	cucumber fermentation brine	foods and beverages of plant origin
GCF_018993635_1	Lactiplantibacillus_pentosus	cucumber fermentation brine	foods and beverages of plant origin
GCF_018993665_1	Lactiplantibacillus_pentosus	cucumber fermentation brine	foods and beverages of plant origin
GCF_018993275_1	Lactiplantibacillus_pentosus	cucumber fermentation brine	foods and beverages of plant origin
GCF_018993485_1	Lactiplantibacillus_pentosus	cucumber fermentation brine	foods and beverages of plant origin
GCF_018991565_1	Lactiplantibacillus_pentosus	cucumber fermentation brine	foods and beverages of plant origin
GCF_018991345_1	Lactiplantibacillus_pentosus	cucumber fermentation brine	foods and beverages of plant origin
GCF_018991355_1	Lactiplantibacillus_pentosus	cucumber fermentation brine	foods and beverages of plant origin
GCF_018991465_1	Lactiplantibacillus_pentosus	cucumber fermentation brine	foods and beverages of plant origin
GCF_018991425_1	Lactiplantibacillus_pentosus	cucumber fermentation brine	foods and beverages of plant origin
GCF_018993945_1	Lactiplantibacillus_pentosus	cucumber fermentation brine	foods and beverages of plant origin
GCF_018993525_1	Lactiplantibacillus_pentosus	cucumber fermentation brine	foods and beverages of plant origin
GCF_018991365_1	Lactiplantibacillus_pentosus	cucumber fermentation brine	foods and beverages of plant origin
GCF_018993445_1	Lactiplantibacillus_pentosus	cucumber fermentation brine	foods and beverages of plant origin
GCF_018991375_1	Lactiplantibacillus_pentosus	cucumber fermentation brine	foods and beverages of plant origin
GCF_018993325_1	Lactiplantibacillus_plantarum	cucumber fermentation brine	foods and beverages of plant origin
GCF_018991195_1	Lactiplantibacillus_plantarum	cucumber fermentation brine	foods and beverages of plant origin
GCF_018993285_1	Lactiplantibacillus_plantarum	Cucumber fermentation brine	foods and beverages of plant origin
GCF_018991185_1	Lactiplantibacillus_sp	cucumber fermentation brine	foods and beverages of plant origin
GCF_018991255_1	Lactiplantibacillus_sp	cucumber fermentation brine	foods and beverages of plant origin
GCF_018991475_1	Leuconostoc_citreum	cucumber fermentation brine	foods and beverages of plant origin
GCF_018993745_1	Leuconostoc_fallax	cucumber fermentation brine	foods and beverages of plant origin
GCF_018993775_1	Leuconostoc_lactis	cucumber fermentation brine	foods and beverages of plant origin
GCF_018991785_1	Leuconostoc_mesenteroides	cucumber fermentation brine	foods and beverages of plant origin
GCF_018993685_1	Levilactobacillus_brevis	cucumber fermentation brine	foods and beverages of plant origin
GCF_018991505_1	Levilactobacillus_brevis	cucumber fermentation brine	foods and beverages of plant origin
GCF_018991675_1	Levilactobacillus_brevis	cucumber fermentation brine	foods and beverages of plant origin
GCF_018993885_1	Pediococcus_ethanolidurans	cucumber fermentation brine	foods and beverages of plant origin
GCF_018991695_1	Pediococcus_ethanolidurans	cucumber fermentation brine	foods and beverages of plant origin
GCF_018991795_1	Weissella_cibaria	cucumber fermentation brine	foods and beverages of plant origin
GCF_018993825_1	Weissella_cibaria	cucumber fermentation brine	foods and beverages of plant origin
GCF_018993865_1	Weissella_hellenica	cucumber fermentation brine	foods and beverages of plant origin
GCF_018991665_1	Weissella_paramesenteroides	cucumber fermentation brine	foods and beverages of plant origin
GCF_018395655_1	Lactiplantibacillus_plantarum	Cucumber Kimchi	foods and beverages of plant origin
GCF_001469145_1	Lactiplantibacillus_plantarum	culture	other
GCF_001624925_1	Lactobacillus_delbrueckii	Culture	other
GCF_001624905_1	Lactobacillus_delbrueckii	Culture	other
GCF_001756565_1	Lacticaseibacillus_rhamnosus	curd	dairy product
GCF_002798075_1	Limosilactobacillus_fermentum	curd	dairy product
GCF_003609655_1	Lactiplantibacillus_paraplantarum	Cured beef	animal source food
GCF_009889975_1	Lactiplantibacillus_plantarum	Cured beef	animal source food
GCF_009890055_1	Lactiplantibacillus_plantarum	Cured beef	animal source food
GCF_001809485_1	Lactobacillus_sp	cyst gastrointestinal	animals and human
GCF_012272935_1	Lactiplantibacillus_plantarum	dahi	dairy product
GCF_012277055_1	Weissella_cibaria	dahi (fermented milk)	dairy product
GCF_002092595_1	Leuconostoc_lactis	dairy	dairy product
GCF_002092695_1	Leuconostoc_lactis	dairy	dairy product
GCF_002092495_1	Leuconostoc_mesenteroides	dairy	dairy product
GCF_002092155_1	Leuconostoc_mesenteroides	dairy	dairy product
GCF_002092745_1	Leuconostoc_mesenteroides	dairy	dairy product
GCF_002092385_1	Leuconostoc_mesenteroides	dairy	dairy product
GCF_002092245_1	Leuconostoc_mesenteroides	dairy	dairy product
GCF_002092735_1	Leuconostoc_mesenteroides	dairy	dairy product
GCF_002092105_1	Leuconostoc_mesenteroides	dairy	dairy product
GCF_002092775_1	Leuconostoc_mesenteroides	dairy	dairy product
GCF_002092425_1	Leuconostoc_mesenteroides	dairy	dairy product
GCF_002092335_1	Leuconostoc_mesenteroides	dairy	dairy product
GCF_002092135_1	Leuconostoc_mesenteroides	dairy	dairy product
GCF_002092145_1	Leuconostoc_mesenteroides	dairy	dairy product
GCF_002092215_1	Leuconostoc_mesenteroides	dairy	dairy product
GCF_002092315_1	Leuconostoc_mesenteroides	dairy	dairy product
GCF_002092565_1	Leuconostoc_mesenteroides	dairy	dairy product
GCF_002092705_1	Leuconostoc_mesenteroides	dairy	dairy product
GCF_002092085_1	Leuconostoc_mesenteroides	dairy	dairy product
GCF_002092465_1	Leuconostoc_mesenteroides	dairy	dairy product
GCF_002092515_1	Leuconostoc_mesenteroides	dairy	dairy product
GCF_002092615_1	Leuconostoc_mesenteroides	dairy	dairy product
GCF_002092045_1	Leuconostoc_mesenteroides	dairy	dairy product
GCF_002092415_1	Leuconostoc_mesenteroides	dairy	dairy product
GCF_002092455_1	Leuconostoc_mesenteroides	dairy	dairy product
GCF_002092625_1	Leuconostoc_mesenteroides	dairy	dairy product
GCF_002072585_1	Leuconostoc_pseudomesenteroides	dairy	dairy product
GCF_002072575_1	Leuconostoc_pseudomesenteroides	dairy	dairy product
GCF_002092165_1	Leuconostoc_pseudomesenteroides	dairy	dairy product
GCF_002072515_1	Leuconostoc_pseudomesenteroides	dairy	dairy product
GCF_002092355_1	Leuconostoc_pseudomesenteroides	dairy	dairy product
GCF_002092035_1	Leuconostoc_pseudomesenteroides	dairy	dairy product
GCF_002092235_1	Leuconostoc_pseudomesenteroides	dairy	dairy product
GCF_002092375_1	Leuconostoc_pseudomesenteroides	dairy	dairy product
GCF_002092295_1	Leuconostoc_pseudomesenteroides	dairy	dairy product
GCF_002092555_1	Leuconostoc_pseudomesenteroides	dairy	dairy product
GCF_002072555_1	Leuconostoc_pseudomesenteroides	dairy	dairy product
GCF_002092255_1	Leuconostoc_pseudomesenteroides	dairy	dairy product
GCF_002072475_1	Leuconostoc_pseudomesenteroides	dairy	dairy product
GCF_002092535_1	Leuconostoc_pseudomesenteroides	dairy	dairy product
GCF_002072495_1	Leuconostoc_pseudomesenteroides	dairy	dairy product
GCF_002092635_1	Leuconostoc_pseudomesenteroides	dairy	dairy product
GCF_002072565_1	Leuconostoc_pseudomesenteroides	dairy	dairy product
GCF_002072505_1	Leuconostoc_pseudomesenteroides	dairy	dairy product
GCF_002092645_1	Leuconostoc_pseudomesenteroides	dairy	dairy product
GCF_002095565_1	Leuconostoc_sp	dairy	dairy product
GCF_008802915_1	Limosilactobacillus_fermentum	dairy	dairy product
GCF_008868525_1	Lacticaseibacillus_paracasei	dairy product	dairy product
GCF_009742715_1	Lacticaseibacillus_rhamnosus	dairy product	dairy product
GCF_002750575_1	Lactiplantibacillus_plantarum	dairy product	dairy product
GCF_009741835_1	Lactobacillus_acidophilus	dairy product	dairy product
GCF_000765465_1	Lactobacillus_helveticus	dairy product	dairy product
GCF_002849915_1	Lactobacillus_helveticus	dairy product	dairy product
GCF_008868555_1	Lactobacillus_johnsonii	dairy product	dairy product
GCF_009741845_1	Levilactobacillus_brevis	dairy product	dairy product
GCF_007280535_1	Limosilactobacillus_reuteri	dairy product	dairy product
GCF_000966475_1	Lactiplantibacillus_plantarum	dairy products	dairy product
GCF_002092075_1	Leuconostoc_pseudomesenteroides	dairy starter	dairy product
GCF_000235785_1	Lactobacillus_rhamnosus	dairy starter culture	dairy product
GCF_002631775_1	Lactiplantibacillus_plantarum	de Man%2C Rogosa %26 Sharpe laboratory culture	other
GCF_001434535_1	Lactobacillus_animalis	dental plaque	animals and human	ANT(6)-Ia	ANT(6)	aminoglycoside
GCF_000311945_1	Lactobacillus_rhamnosus	dental pulp from carious tooth	animals and human
GCF_000311965_1	Lactobacillus_rhamnosus	dental pulp from carious tooth	animals and human
GCF_001858275_1	Lacticaseibacillus_paracasei	Dentine Caries	animals and human
GCF_000498675_1	Lactobacillus_johnsonii	diabetes resistant rats	animals and human
GCF_009937825_1	Lactiplantibacillus_plantarum	Diced Radish Kimchi	foods and beverages of plant origin
GCF_007989045_1	Pediococcus_cellicola	Distilled spirit fermenting cellar	foods and beverages of plant origin
GCF_001438655_1	Pediococcus_cellicola	distilled-spirit-fermenting cellar	foods and beverages of plant origin
GCF_000255515_1	Lactobacillus_vini	distillery Japungu of norteast Brazil	plant and environment
GCF_001672605_1	Pediococcus_acidilactici	Doenjang	foods and beverages of plant origin
GCF_009930955_1	Pediococcus_pentosaceus	Doenjang(Soybean paste)	foods and beverages of plant origin
GCF_001437485_1	Lactobacillus_delbrueckii	dolo wort	foods and beverages of plant origin
GCF_004102885_1	Lactiplantibacillus_plantarum	Dongbei pickle	foods and beverages of plant origin	determinant_of_bleomycin_resistance	n/a	glycopeptide
GCF_004102885_1	Lactiplantibacillus_plantarum	Dongbei pickle	foods and beverages of plant origin	NDM-5	NDM beta-lactamase	carbapenem;cephalosporin;cephamycin;penam
GCF_016465865_1	Weissella_confusa	drain	plant and environment
GCF_004766185_1	Weissella_confusa	drain	plant and environment
GCF_016466115_1	Weissella_confusa	drain	plant and environment
GCF_004353295_1	Pediococcus_pentosaceus	Dried Ossban	animal source food
GCF_001541125_1	Leuconostoc_mesenteroides	Dromedary milk	animal source food
GCF_000474675_1	Lactobacillus_brevis	Drosophila intestine	animals and human
GCF_002220175_1	Lactiplantibacillus_plantarum	Drosophila melanogaster	animals and human
GCF_002737995_1	Lactiplantibacillus_plantarum	Drosophila melanogaster nutritional substrate	other
GCF_002737935_1	Lactiplantibacillus_plantarum	Drosophila melanogaster nutritional substrate	other
GCF_012396435_1	Weissella_hellenica	Dry naturally fermented Greek sausage	animal source food
GCF_003316895_1	Limosilactobacillus_reuteri	Duodenum	animals and human
GCF_002162055_1	Ligilactobacillus_salivarius	duodenum mucosa	animals and human	ANT(6)-Ia	ANT(6)	aminoglycoside
GCF_002162055_1	Ligilactobacillus_salivarius	duodenum mucosa	animals and human	AAC(6')-Ie-APH(2'')-Ia	AAC(6')	aminoglycoside
GCF_002162055_1	Ligilactobacillus_salivarius	duodenum mucosa	animals and human	tet(L)	major facilitator superfamily (MFS) antibiotic efflux pump	tetracycline
GCF_009733615_2	Limosilactobacillus_reuteri	duodenum of female CD1 mouse	animals and human
GCF_009733645_1	Limosilactobacillus_reuteri	duodenum of female CD1 mouse	animals and human
GCF_009733655_1	Limosilactobacillus_reuteri	duodenum of female CD1 mouse	animals and human
GCF_016465845_1	Weissella_confusa	ear otitis	animals and human
GCF_014639015_1	Lacticaseibacillus_rhamnosus	Egyptian white Domiati cheese	dairy product
GCF_003712625_1	Lacticaseibacillus_paracasei	Emmental	dairy product
GCF_003712905_1	Lacticaseibacillus_paracasei	Emmental	dairy product
GCF_003712565_1	Lacticaseibacillus_paracasei	Emmental	dairy product
GCF_003712985_1	Lacticaseibacillus_paracasei	Emmental	dairy product
GCF_003712605_1	Lacticaseibacillus_paracasei	Emmental	dairy product
GCF_001922025_1	Lentilactobacillus_parabuchneri	Emmental	dairy product
GCF_002095645_1	Lentilactobacillus_parabuchneri	Emmental	dairy product
GCF_001434635_1	Lactobacillus_delbrueckii	emmental cheese	dairy product
GCF_002278095_1	Lactobacillus_delbrueckii	emmental cheese	dairy product
GCF_001434945_1	Lactobacillus_helveticus	emmental cheese	dairy product
GCF_007713895_1	Lactobacillus_crispatus	endoscopy	animals and human	tetW	tetracycline-resistant ribosomal protection protein	tetracycline
GCF_003315575_1	Lactobacillus_gasseri	endoscopy	animals and human
GCF_015689215_1	Weissella_paramesenteroides	Ensiled sorghum	plant and environment
GCF_002024845_1	Lactiplantibacillus_plantarum	environment	plant and environment
GCF_001908415_1	Lactobacillus_delbrueckii	environment	plant and environment
GCF_001908495_1	Lactobacillus_delbrueckii	environment	plant and environment
GCF_001953135_1	Lactobacillus_delbrueckii	environment	plant and environment
GCF_001888945_1	Lactobacillus_delbrueckii	environment	plant and environment
GCF_001888965_1	Lactobacillus_delbrueckii	environment	plant and environment
GCF_001888925_1	Lactobacillus_delbrueckii	environment	plant and environment
GCF_007673005_1	Leuconostoc_mesenteroides	environmental	plant and environment
GCF_002386265_1	Weissella_paramesenteroides	environmental	plant and environment
GCF_016652195_1	Pediococcus_pentosaceus	ENVO:00010483	other	poxtA	ABC-F ATP-binding cassette ribosomal protection protein	lincosamide;macrolide;oxazolidinone;phenicol;pleuromutilin;streptogramin;tetracycline
GCF_016652195_1	Pediococcus_pentosaceus	ENVO:00010483	other	tetM	tetracycline-resistant ribosomal protection protein	tetracycline
GCF_016652195_1	Pediococcus_pentosaceus	ENVO:00010483	other	ErmA	Erm 23S ribosomal RNA methyltransferase	lincosamide;macrolide;streptogramin
GCF_009619475_1	Ligilactobacillus_murinus	ENVO:01001029	other
GCF_004403045_1	Lactiplantibacillus_plantarum	ENVO:02000043	other
GCF_004404125_1	Lactiplantibacillus_plantarum	ENVO:02000043	other
GCF_000813025_1	Lactobacillus_ruminis	equine gastrointestinal tract	animals and human
GCF_015714835_1	Lacticaseibacillus_paracasei	Ethiopian Kocho	foods and beverages of plant origin
GCF_015714775_1	Lactiplantibacillus_plantarum	Ethiopian Kocho	foods and beverages of plant origin
GCF_003429585_1	Lactiplantibacillus_plantarum	Eup (fermented bamboo shoot)	foods and beverages of plant origin
GCF_001038455_1	Fructobacillus_sp	European foulbrood infected honey bee larva	animals and human
GCF_000687335_1	Apilactobacillus_kunkeei	European foulbrood of honey bees-infected honey bee larva	animals and human
GCF_006493275_1	Apilactobacillus_micheneri	exoskeleton swab	animals and human
GCF_009600995_1	Companilactobacillus_halodurans	expanded salami packages	animal source food
GCF_009600985_1	Companilactobacillus_halodurans	expanded salami packages	animal source food
GCF_009600915_1	Companilactobacillus_salsicarnum	expanded salami packages	animal source food
GCF_009600965_1	Companilactobacillus_salsicarnum	expanded salami packages	animal source food
GCF_009600905_1	Companilactobacillus_salsicarnum	expanded salami packages	animal source food
GCF_008694755_1	Lactobacillus_crispatus	eye	animals and human
GCF_001434005_1	Lactobacillus_crispatus	eye	animals and human
GCF_004766395_1	Weissella_confusa	faba bean	foods and beverages of plant origin
GCF_016465985_1	Weissella_confusa	faces	animals and human
GCF_902166035_1	Lacticaseibacillus_rhamnosus	faecal	animals and human
GCF_001302645_1	Lactiplantibacillus_plantarum	faecal sample	animals and human
GCF_014830205_1	Lactobacillus_sp	fecal contaminated soil	plant and environment
GCF_009679455_1	Lacticaseibacillus_paracasei	fecal material [ENVO:00002003]	animals and human
GCF_009679495_1	Lacticaseibacillus_paracasei	fecal material [ENVO:00002003]	animals and human	QnrB5	quinolone resistance protein (qnr)	fluoroquinolone
GCF_009679505_1	Lacticaseibacillus_paracasei	fecal material [ENVO:00002003]	animals and human
GCF_009679435_1	Lacticaseibacillus_paracasei	fecal material [ENVO:00002003]	animals and human
GCF_009679335_1	Lacticaseibacillus_rhamnosus	fecal material [ENVO:00002003]	animals and human
GCF_009679265_1	Lacticaseibacillus_rhamnosus	fecal material [ENVO:00002003]	animals and human
GCF_009679355_1	Lacticaseibacillus_rhamnosus	fecal material [ENVO:00002003]	animals and human
GCF_009679295_1	Lacticaseibacillus_rhamnosus	fecal material [ENVO:00002003]	animals and human
GCF_009679255_1	Lacticaseibacillus_rhamnosus	fecal material [ENVO:00002003]	animals and human
GCF_009679445_1	Lacticaseibacillus_rhamnosus	fecal material [ENVO:00002003]	animals and human
GCF_009679405_1	Lacticaseibacillus_rhamnosus	fecal material [ENVO:00002003]	animals and human
GCF_009679345_1	Lacticaseibacillus_rhamnosus	fecal material [ENVO:00002003]	animals and human
GCF_009679395_1	Lacticaseibacillus_rhamnosus	fecal material [ENVO:00002003]	animals and human
GCF_009678855_1	Leuconostoc_lactis	fecal material [ENVO:00002003]	animals and human
GCF_009678035_1	Ligilactobacillus_ruminis	fecal material [ENVO:00002003]	animals and human
GCF_009677765_1	Ligilactobacillus_ruminis	fecal material [ENVO:00002003]	animals and human
GCF_009677755_1	Ligilactobacillus_ruminis	fecal material [ENVO:00002003]	animals and human
GCF_009678915_1	Ligilactobacillus_ruminis	fecal material [ENVO:00002003]	animals and human
GCF_009678965_1	Ligilactobacillus_ruminis	fecal material [ENVO:00002003]	animals and human
GCF_009678055_1	Ligilactobacillus_ruminis	fecal material [ENVO:00002003]	animals and human
GCF_009678955_1	Ligilactobacillus_ruminis	fecal material [ENVO:00002003]	animals and human
GCF_009679235_1	Ligilactobacillus_ruminis	fecal material [ENVO:00002003]	animals and human
GCF_009677955_1	Ligilactobacillus_ruminis	fecal material [ENVO:00002003]	animals and human
GCF_009679095_1	Ligilactobacillus_ruminis	fecal material [ENVO:00002003]	animals and human
GCF_009677735_1	Ligilactobacillus_ruminis	fecal material [ENVO:00002003]	animals and human
GCF_009679055_1	Ligilactobacillus_ruminis	fecal material [ENVO:00002003]	animals and human
GCF_009678095_1	Ligilactobacillus_ruminis	fecal material [ENVO:00002003]	animals and human
GCF_009679005_1	Ligilactobacillus_ruminis	fecal material [ENVO:00002003]	animals and human
GCF_009679115_1	Ligilactobacillus_ruminis	fecal material [ENVO:00002003]	animals and human
GCF_009678015_1	Ligilactobacillus_ruminis	fecal material [ENVO:00002003]	animals and human
GCF_009678995_1	Ligilactobacillus_ruminis	fecal material [ENVO:00002003]	animals and human
GCF_009677775_1	Ligilactobacillus_ruminis	fecal material [ENVO:00002003]	animals and human
GCF_009678025_1	Ligilactobacillus_ruminis	fecal material [ENVO:00002003]	animals and human
GCF_009679195_1	Ligilactobacillus_ruminis	fecal material [ENVO:00002003]	animals and human
GCF_009679155_1	Ligilactobacillus_ruminis	fecal material [ENVO:00002003]	animals and human
GCF_009679165_1	Ligilactobacillus_ruminis	fecal material [ENVO:00002003]	animals and human
GCF_009677675_1	Ligilactobacillus_ruminis	fecal material [ENVO:00002003]	animals and human
GCF_009679205_1	Ligilactobacillus_ruminis	fecal material [ENVO:00002003]	animals and human
GCF_009679065_1	Ligilactobacillus_ruminis	fecal material [ENVO:00002003]	animals and human
GCF_009679135_1	Ligilactobacillus_ruminis	fecal material [ENVO:00002003]	animals and human
GCF_009678135_1	Ligilactobacillus_ruminis	fecal material [ENVO:00002003]	animals and human
GCF_000708635_1	Pediococcus_pentosaceus	fecal material of healthy human	animals and human
GCF_016890245_1	Lacticaseibacillus_paracasei	fecal sample	animals and human
GCF_011009755_1	Lactiplantibacillus_plantarum	fecal sample	animals and human
GCF_000497065_1	Lactobacillus_crispatus	fecal sample	animals and human
GCF_000417005_1	Lactobacillus_fermentum	fecal sample	animals and human
GCF_001008745_1	Lactobacillus_ruminis	fecal sample	animals and human	dfrF	trimethoprim resistant dihydrofolate reductase dfr	diaminopyrimidine
GCF_001722065_1	Levilactobacillus_brevis	fecal sample	animals and human
GCF_014145525_1	Limosilactobacillus_albertensis	fecal sample	animals and human
GCF_002119645_1	Limosilactobacillus_fermentum	fecal sample	animals and human
GCF_011009765_1	Limosilactobacillus_reuteri	fecal sample	animals and human
GCF_014145435_1	Limosilactobacillus_rudii	fecal sample	animals and human
GCF_014145455_1	Limosilactobacillus_rudii	fecal sample	animals and human
GCF_011009715_1	Pediococcus_acidilactici	fecal sample	animals and human
GCF_011009675_1	Pediococcus_acidilactici	fecal sample	animals and human
GCF_011009585_1	Pediococcus_acidilactici	fecal sample	animals and human
GCF_011009695_1	Pediococcus_acidilactici	fecal sample	animals and human
GCF_011009615_1	Pediococcus_pentosaceus	fecal sample	animals and human
GCF_011009635_1	Weissella_cibaria	fecal sample	animals and human
GCF_011009575_1	Weissella_paramesenteroides	fecal sample	animals and human
GCF_011009625_1	Weissella_paramesenteroides	fecal sample	animals and human
GCF_003434205_1	Lacticaseibacillus_paracasei	feces	animals and human
GCF_013307125_1	Lacticaseibacillus_paracasei	feces	animals and human
GCF_008016825_1	Lacticaseibacillus_paracasei	feces	animals and human
GCF_018917305_1	Lacticaseibacillus_paracasei	feces	animals and human
GCF_012955485_1	Lacticaseibacillus_paracasei	feces	animals and human
GCF_001657075_1	Lacticaseibacillus_rhamnosus	feces	animals and human
GCF_002286235_1	Lacticaseibacillus_rhamnosus	feces	animals and human
GCF_001656845_1	Lacticaseibacillus_rhamnosus	feces	animals and human
GCF_009720565_1	Lacticaseibacillus_rhamnosus	feces	animals and human
GCF_008831425_1	Lacticaseibacillus_rhamnosus	feces	animals and human
GCF_001656995_1	Lacticaseibacillus_rhamnosus	feces	animals and human
GCF_001645615_1	Lacticaseibacillus_rhamnosus	feces	animals and human
GCF_001656605_1	Lacticaseibacillus_rhamnosus	feces	animals and human
GCF_001991035_1	Lacticaseibacillus_rhamnosus	feces	animals and human
GCF_002960215_1	Lacticaseibacillus_rhamnosus	feces	animals and human
GCF_001656945_1	Lacticaseibacillus_rhamnosus	feces	animals and human
GCF_018917085_1	Lactiplantibacillus_argentoratensis	feces	animals and human
GCF_004302585_1	Lactiplantibacillus_plantarum	feces	animals and human
GCF_004301725_1	Lactiplantibacillus_plantarum	feces	animals and human
GCF_004300945_1	Lactiplantibacillus_plantarum	feces	animals and human
GCF_004301425_1	Lactiplantibacillus_plantarum	feces	animals and human
GCF_004302535_1	Lactiplantibacillus_plantarum	feces	animals and human
GCF_004302195_1	Lactiplantibacillus_plantarum	feces	animals and human
GCF_004301645_1	Lactiplantibacillus_plantarum	feces	animals and human
GCF_001888595_1	Lactiplantibacillus_plantarum	feces	animals and human
GCF_004302215_1	Lactiplantibacillus_plantarum	feces	animals and human
GCF_001595615_1	Lactiplantibacillus_plantarum	feces	animals and human
GCF_004301045_1	Lactiplantibacillus_plantarum	feces	animals and human
GCF_004302055_1	Lactiplantibacillus_plantarum	feces	animals and human
GCF_004302005_1	Lactiplantibacillus_plantarum	feces	animals and human
GCF_004302415_1	Lactiplantibacillus_plantarum	feces	animals and human
GCF_011421665_1	Lactiplantibacillus_plantarum	feces	animals and human
GCF_004302185_1	Lactiplantibacillus_plantarum	feces	animals and human
GCF_004301865_1	Lactiplantibacillus_plantarum	feces	animals and human
GCF_004302255_1	Lactiplantibacillus_plantarum	feces	animals and human
GCF_004300955_1	Lactiplantibacillus_plantarum	feces	animals and human
GCF_001888675_1	Lactiplantibacillus_plantarum	feces	animals and human
GCF_004300965_1	Lactiplantibacillus_plantarum	feces	animals and human
GCF_004301485_1	Lactiplantibacillus_plantarum	feces	animals and human
GCF_004302495_1	Lactiplantibacillus_plantarum	feces	animals and human
GCF_001888645_1	Lactiplantibacillus_plantarum	feces	animals and human
GCF_004302445_1	Lactiplantibacillus_plantarum	feces	animals and human
GCF_004301915_1	Lactiplantibacillus_plantarum	feces	animals and human
GCF_001888575_1	Lactiplantibacillus_plantarum	feces	animals and human
GCF_004301795_1	Lactiplantibacillus_plantarum	feces	animals and human
GCF_004302395_1	Lactiplantibacillus_plantarum	feces	animals and human
GCF_004301585_1	Lactiplantibacillus_plantarum	feces	animals and human
GCF_008016925_1	Lactiplantibacillus_plantarum	feces	animals and human
GCF_004302625_1	Lactiplantibacillus_plantarum	feces	animals and human
GCF_004301555_1	Lactiplantibacillus_plantarum	feces	animals and human
GCF_004301765_1	Lactiplantibacillus_plantarum	feces	animals and human
GCF_004301435_1	Lactiplantibacillus_plantarum	feces	animals and human
GCF_004302405_1	Lactiplantibacillus_plantarum	feces	animals and human
GCF_017654565_1	Lactiplantibacillus_plantarum	feces	animals and human
GCF_004302125_1	Lactiplantibacillus_plantarum	feces	animals and human
GCF_004301245_1	Lactiplantibacillus_plantarum	feces	animals and human
GCF_001888245_1	Lactiplantibacillus_plantarum	feces	animals and human
GCF_004301545_1	Lactiplantibacillus_plantarum	feces	animals and human
GCF_004301595_1	Lactiplantibacillus_plantarum	feces	animals and human
GCF_004302285_1	Lactiplantibacillus_plantarum	feces	animals and human
GCF_004301445_1	Lactiplantibacillus_plantarum	feces	animals and human
GCF_004301455_1	Lactiplantibacillus_plantarum	feces	animals and human
GCF_004302685_1	Lactiplantibacillus_plantarum	feces	animals and human
GCF_004301255_1	Lactiplantibacillus_plantarum	feces	animals and human
GCF_004301695_1	Lactiplantibacillus_plantarum	feces	animals and human
GCF_004302295_1	Lactiplantibacillus_plantarum	feces	animals and human
GCF_008016845_1	Lactiplantibacillus_plantarum	feces	animals and human
GCF_004301325_1	Lactiplantibacillus_plantarum	feces	animals and human
GCF_003469805_1	Lactiplantibacillus_plantarum	feces	animals and human
GCF_004300935_1	Lactiplantibacillus_plantarum	feces	animals and human
GCF_004301235_1	Lactiplantibacillus_plantarum	feces	animals and human
GCF_004302105_1	Lactiplantibacillus_plantarum	feces	animals and human
GCF_004302645_1	Lactiplantibacillus_plantarum	feces	animals and human
GCF_004302035_1	Lactiplantibacillus_plantarum	feces	animals and human
GCF_004301565_1	Lactiplantibacillus_plantarum	feces	animals and human
GCF_004301035_1	Lactiplantibacillus_plantarum	feces	animals and human
GCF_004302385_1	Lactiplantibacillus_plantarum	feces	animals and human
GCF_004302505_1	Lactiplantibacillus_plantarum	feces	animals and human
GCF_003999275_1	Lactiplantibacillus_plantarum	feces	animals and human
GCF_004302725_1	Lactiplantibacillus_plantarum	feces	animals and human
GCF_004301955_1	Lactiplantibacillus_plantarum	feces	animals and human
GCF_004302135_1	Lactiplantibacillus_plantarum	feces	animals and human
GCF_004301135_1	Lactiplantibacillus_plantarum	feces	animals and human
GCF_004301145_1	Lactiplantibacillus_plantarum	feces	animals and human
GCF_004302315_1	Lactiplantibacillus_plantarum	feces	animals and human
GCF_004301655_1	Lactiplantibacillus_plantarum	feces	animals and human
GCF_004302485_1	Lactiplantibacillus_plantarum	feces	animals and human
GCF_004301205_1	Lactiplantibacillus_plantarum	feces	animals and human
GCF_004301055_1	Lactiplantibacillus_plantarum	feces	animals and human
GCF_004301305_1	Lactiplantibacillus_plantarum	feces	animals and human
GCF_004301815_1	Lactiplantibacillus_plantarum	feces	animals and human
GCF_004301875_1	Lactiplantibacillus_plantarum	feces	animals and human
GCF_004301345_1	Lactiplantibacillus_plantarum	feces	animals and human
GCF_018784325_1	Lactiplantibacillus_plantarum	feces	animals and human
GCF_004301905_1	Lactiplantibacillus_plantarum	feces	animals and human
GCF_004301355_1	Lactiplantibacillus_plantarum	feces	animals and human
GCF_004301075_1	Lactiplantibacillus_plantarum	feces	animals and human
GCF_004301805_1	Lactiplantibacillus_plantarum	feces	animals and human
GCF_004301335_1	Lactiplantibacillus_plantarum	feces	animals and human
GCF_004301395_1	Lactiplantibacillus_plantarum	feces	animals and human
GCF_004302345_1	Lactiplantibacillus_plantarum	feces	animals and human
GCF_004301975_1	Lactiplantibacillus_plantarum	feces	animals and human
GCF_004300925_1	Lactiplantibacillus_plantarum	feces	animals and human
GCF_004302065_1	Lactiplantibacillus_plantarum	feces	animals and human
GCF_004301885_1	Lactiplantibacillus_plantarum	feces	animals and human
GCF_004301225_1	Lactiplantibacillus_plantarum	feces	animals and human
GCF_004301705_1	Lactiplantibacillus_plantarum	feces	animals and human
GCF_004302715_1	Lactiplantibacillus_plantarum	feces	animals and human
GCF_008016855_1	Lactiplantibacillus_plantarum	feces	animals and human
GCF_003470765_1	Lactiplantibacillus_plantarum	feces	animals and human
GCF_001888585_1	Lactiplantibacillus_plantarum	feces	animals and human
GCF_001888565_1	Lactiplantibacillus_plantarum	feces	animals and human
GCF_004301685_1	Lactiplantibacillus_plantarum	feces	animals and human
GCF_004302695_1	Lactiplantibacillus_plantarum	feces	animals and human
GCF_004302615_1	Lactiplantibacillus_plantarum	feces	animals and human
GCF_004354995_1	Lactiplantibacillus_plantarum	Feces	animals and human
GCF_004302115_1	Lactiplantibacillus_plantarum	feces	animals and human
GCF_004302205_1	Lactiplantibacillus_plantarum	feces	animals and human
GCF_004302515_1	Lactiplantibacillus_plantarum	feces	animals and human
GCF_004301995_1	Lactiplantibacillus_plantarum	feces	animals and human
GCF_004301025_1	Lactiplantibacillus_plantarum	feces	animals and human
GCF_004301775_1	Lactiplantibacillus_plantarum	feces	animals and human
GCF_004301125_1	Lactiplantibacillus_plantarum	feces	animals and human
GCF_004302305_1	Lactiplantibacillus_plantarum	feces	animals and human
GCF_004302745_1	Lactiplantibacillus_plantarum	feces	animals and human
GCF_018252545_1	Lactobacillus_acidophilus	feces	animals and human
GCF_002286215_1	Lactobacillus_acidophilus	feces	animals and human
GCF_003465905_1	Lactobacillus_amylovorus	feces	animals and human	tetW	tetracycline-resistant ribosomal protection protein	tetracycline
GCF_004307475_1	Lactobacillus_amylovorus	feces	animals and human	tetW	tetracycline-resistant ribosomal protection protein	tetracycline
GCF_004307475_1	Lactobacillus_amylovorus	feces	animals and human	tetW	tetracycline-resistant ribosomal protection protein	tetracycline
GCF_006384175_1	Lactobacillus_amylovorus	feces	animals and human	tetW	tetracycline-resistant ribosomal protection protein	tetracycline
GCF_006384175_1	Lactobacillus_amylovorus	feces	animals and human	lnuC	lincosamide nucleotidyltransferase (LNU)	lincosamide
GCF_012843555_1	Lactobacillus_amylovorus	feces	animals and human	tetW	tetracycline-resistant ribosomal protection protein	tetracycline
GCF_001436315_1	Lactobacillus_aviarius	feces	animals and human	tetO	tetracycline-resistant ribosomal protection protein	tetracycline
GCF_001433855_1	Lactobacillus_brevis	feces	animals and human
GCF_004334905_1	Lactobacillus_crispatus	feces	animals and human
GCF_016162055_1	Lactobacillus_crispatus	feces	animals and human	tetW	tetracycline-resistant ribosomal protection protein	tetracycline
GCF_017599225_1	Lactobacillus_crispatus	feces	animals and human
GCF_016161925_1	Lactobacillus_crispatus	feces	animals and human
GCF_016161975_1	Lactobacillus_crispatus	feces	animals and human
GCF_016162105_1	Lactobacillus_crispatus	feces	animals and human
GCF_016162045_1	Lactobacillus_crispatus	feces	animals and human
GCF_012843585_1	Lactobacillus_crispatus	feces	animals and human
GCF_016162005_1	Lactobacillus_crispatus	feces	animals and human	tetW	tetracycline-resistant ribosomal protection protein	tetracycline
GCF_016162005_1	Lactobacillus_crispatus	feces	animals and human	ErmB	Erm 23S ribosomal RNA methyltransferase	lincosamide;macrolide;streptogramin
GCF_016161995_1	Lactobacillus_crispatus	feces	animals and human
GCF_008694775_1	Lactobacillus_crispatus	feces	animals and human
GCF_014830125_1	Lactobacillus_delbrueckii	feces	animals and human
GCF_001435735_1	Lactobacillus_equi	feces	animals and human	lnuC	lincosamide nucleotidyltransferase (LNU)	lincosamide
GCF_000472265_1	Lactobacillus_fermentum	feces	animals and human
GCF_003437055_1	Lactobacillus_gasseri	feces	animals and human
GCF_008868535_1	Lactobacillus_gasseri	feces	animals and human
GCF_001676665_1	Lactobacillus_gasseri	feces	animals and human
GCF_001434515_1	Lactobacillus_hamsteri	feces	animals and human
GCF_003955865_1	Lactobacillus_helveticus	feces	animals and human
GCF_014841035_1	Lactobacillus_johnsonii	feces	animals and human	tet(W/N/W)	tetracycline-resistant ribosomal protection protein	tetracycline
GCF_014841035_1	Lactobacillus_johnsonii	feces	animals and human	ErmB	Erm 23S ribosomal RNA methyltransferase	lincosamide;macrolide;streptogramin
GCF_014841035_1	Lactobacillus_johnsonii	feces	animals and human	fexA	major facilitator superfamily (MFS) antibiotic efflux pump	phenicol
GCF_012843525_1	Lactobacillus_johnsonii	feces	animals and human
GCF_011959745_1	Lactobacillus_johnsonii	feces	animals and human
GCF_001270785_1	Lactobacillus_johnsonii	feces	animals and human
GCF_004684975_1	Lactobacillus_johnsonii	feces	animals and human
GCF_018917265_1	Lactobacillus_johnsonii	feces	animals and human	tetW	tetracycline-resistant ribosomal protection protein	tetracycline
GCF_007876425_1	Lactobacillus_johnsonii	feces	animals and human
GCF_010206295_1	Lactobacillus_johnsonii	feces	animals and human
GCF_001435155_1	Lactobacillus_pantheris	feces	animals and human
GCF_000410415_1	Lactobacillus_paracasei	feces	animals and human
GCF_000410015_1	Lactobacillus_paracasei	feces	animals and human
GCF_000409955_1	Lactobacillus_paracasei	feces	animals and human
GCF_018588245_1	Lactobacillus_paragasseri	feces	animals and human
GCF_009695985_1	Lactobacillus_porci	feces	animals and human	tetW	tetracycline-resistant ribosomal protection protein	tetracycline
GCF_003353455_1	Lactobacillus_rhamnosus	feces	animals and human
GCF_001435165_1	Lactobacillus_saerimneri	feces	animals and human
GCF_001437465_1	Lactobacillus_saniviri	feces	animals and human
GCF_012843675_1	Lactobacillus_sp	feces	animals and human	tetW	tetracycline-resistant ribosomal protection protein	tetracycline
GCF_002911475_1	Lactobacillus_sp	feces	animals and human
GCF_018437525_1	Latilactobacillus_sakei	feces	animals and human
GCF_018916925_1	Levilactobacillus_brevis	feces	animals and human
GCF_000833415_1	Levilactobacillus_brevis	feces	animals and human
GCF_001010995_1	Levilactobacillus_brevis	feces	animals and human
GCF_018784425_1	Levilactobacillus_brevis	feces	animals and human
GCF_003184305_1	Levilactobacillus_brevis	feces	animals and human	tetM	tetracycline-resistant ribosomal protection protein	tetracycline
GCF_014893475_1	Ligilactobacillus_agilis	feces	animals and human
GCF_012843665_1	Ligilactobacillus_agilis	feces	animals and human
GCF_018917065_1	Ligilactobacillus_animalis	feces	animals and human	dfrG	trimethoprim resistant dihydrofolate reductase dfr	diaminopyrimidine
GCF_010206315_1	Ligilactobacillus_murinus	feces	animals and human
GCF_001953785_1	Ligilactobacillus_murinus	feces	animals and human
GCF_003288115_1	Ligilactobacillus_murinus	feces	animals and human
GCF_003288135_1	Ligilactobacillus_murinus	feces	animals and human
GCF_018784395_1	Ligilactobacillus_ruminis	feces	animals and human
GCF_012843605_1	Ligilactobacillus_ruminis	feces	animals and human	tetW	tetracycline-resistant ribosomal protection protein	tetracycline
GCF_003436835_1	Ligilactobacillus_ruminis	feces	animals and human
GCF_018917225_1	Ligilactobacillus_saerimneri	feces	animals and human	tetW	tetracycline-resistant ribosomal protection protein	tetracycline
GCF_018917225_1	Ligilactobacillus_saerimneri	feces	animals and human	dfrG	trimethoprim resistant dihydrofolate reductase dfr	diaminopyrimidine
GCF_003470145_1	Ligilactobacillus_salivarius	feces	animals and human
GCF_014336755_1	Ligilactobacillus_salivarius	feces	animals and human
GCF_015070925_1	Ligilactobacillus_salivarius	feces	animals and human	lnuC	lincosamide nucleotidyltransferase (LNU)	lincosamide
GCF_015070925_1	Ligilactobacillus_salivarius	feces	animals and human	ErmA	Erm 23S ribosomal RNA methyltransferase	lincosamide;macrolide;streptogramin
GCF_008016885_1	Ligilactobacillus_salivarius	feces	animals and human
GCF_015070845_1	Ligilactobacillus_salivarius	feces	animals and human	lnuC	lincosamide nucleotidyltransferase (LNU)	lincosamide
GCF_015070845_1	Ligilactobacillus_salivarius	feces	animals and human	ErmA	Erm 23S ribosomal RNA methyltransferase	lincosamide;macrolide;streptogramin
GCF_015070845_1	Ligilactobacillus_salivarius	feces	animals and human	fexA	major facilitator superfamily (MFS) antibiotic efflux pump	phenicol
GCF_003472615_1	Ligilactobacillus_salivarius	feces	animals and human
GCF_003438595_1	Ligilactobacillus_salivarius	feces	animals and human
GCF_012843615_1	Ligilactobacillus_salivarius	feces	animals and human
GCF_014841055_1	Ligilactobacillus_salivarius	feces	animals and human	ErmA	Erm 23S ribosomal RNA methyltransferase	lincosamide;macrolide;streptogramin
GCF_014841055_1	Ligilactobacillus_salivarius	feces	animals and human	ANT(6)-Ia	ANT(6)	aminoglycoside
GCF_014841055_1	Ligilactobacillus_salivarius	feces	animals and human	AAC(6')-Ie-APH(2'')-Ia	AAC(6')	aminoglycoside
GCF_014841055_1	Ligilactobacillus_salivarius	feces	animals and human	tet(L)	major facilitator superfamily (MFS) antibiotic efflux pump	tetracycline
GCF_014841055_1	Ligilactobacillus_salivarius	feces	animals and human	tetM	tetracycline-resistant ribosomal protection protein	tetracycline
GCF_008016915_1	Ligilactobacillus_salivarius	feces	animals and human	tet(L)	major facilitator superfamily (MFS) antibiotic efflux pump	tetracycline
GCF_008016915_1	Ligilactobacillus_salivarius	feces	animals and human	tetM	tetracycline-resistant ribosomal protection protein	tetracycline
GCF_003462755_1	Limosilactobacillus_fermentum	feces	animals and human
GCF_018398375_1	Limosilactobacillus_fermentum	feces	animals and human
GCF_014830195_1	Limosilactobacillus_fermentum	feces	animals and human
GCF_003464285_1	Limosilactobacillus_fermentum	feces	animals and human
GCF_004684995_1	Limosilactobacillus_reuteri	feces	animals and human
GCF_018917025_1	Limosilactobacillus_reuteri	feces	animals and human
GCF_003174875_1	Limosilactobacillus_reuteri	feces	animals and human
GCF_002128635_1	Limosilactobacillus_reuteri	feces	animals and human	tetW	tetracycline-resistant ribosomal protection protein	tetracycline
GCF_002128635_1	Limosilactobacillus_reuteri	feces	animals and human	lnuA	lincosamide nucleotidyltransferase (LNU)	lincosamide
GCF_003174995_1	Limosilactobacillus_reuteri	feces	animals and human
GCF_002128485_1	Limosilactobacillus_reuteri	feces	animals and human	lnuA	lincosamide nucleotidyltransferase (LNU)	lincosamide
GCF_002128485_1	Limosilactobacillus_reuteri	feces	animals and human	ANT(4')-Ib	ANT(4')	aminoglycoside
GCF_002128605_1	Limosilactobacillus_reuteri	feces	animals and human	lnuA	lincosamide nucleotidyltransferase (LNU)	lincosamide
GCF_002128605_1	Limosilactobacillus_reuteri	feces	animals and human	tetW	tetracycline-resistant ribosomal protection protein	tetracycline
GCF_003174955_1	Limosilactobacillus_reuteri	feces	animals and human
GCF_003175125_1	Limosilactobacillus_reuteri	feces	animals and human
GCF_002128745_1	Limosilactobacillus_reuteri	feces	animals and human	lnuA	lincosamide nucleotidyltransferase (LNU)	lincosamide
GCF_002128745_1	Limosilactobacillus_reuteri	feces	animals and human	tetW	tetracycline-resistant ribosomal protection protein	tetracycline
GCF_002128585_1	Limosilactobacillus_reuteri	feces	animals and human	ANT(4')-Ib	ANT(4')	aminoglycoside
GCF_002128585_1	Limosilactobacillus_reuteri	feces	animals and human	tetW	tetracycline-resistant ribosomal protection protein	tetracycline
GCF_002128585_1	Limosilactobacillus_reuteri	feces	animals and human	tet(L)	major facilitator superfamily (MFS) antibiotic efflux pump	tetracycline
GCF_002128585_1	Limosilactobacillus_reuteri	feces	animals and human	lnuA	lincosamide nucleotidyltransferase (LNU)	lincosamide
GCF_002128755_1	Limosilactobacillus_reuteri	feces	animals and human	lnuA	lincosamide nucleotidyltransferase (LNU)	lincosamide
GCF_002128755_1	Limosilactobacillus_reuteri	feces	animals and human	fexA	major facilitator superfamily (MFS) antibiotic efflux pump	phenicol
GCF_002128755_1	Limosilactobacillus_reuteri	feces	animals and human	tetW	tetracycline-resistant ribosomal protection protein	tetracycline
GCF_002128755_1	Limosilactobacillus_reuteri	feces	animals and human	tetM	tetracycline-resistant ribosomal protection protein	tetracycline
GCF_012843635_1	Limosilactobacillus_reuteri	feces	animals and human	tetW	tetracycline-resistant ribosomal protection protein	tetracycline
GCF_012843635_1	Limosilactobacillus_reuteri	feces	animals and human	lnuA	lincosamide nucleotidyltransferase (LNU)	lincosamide
GCF_001703865_1	Limosilactobacillus_reuteri	feces	animals and human
GCF_003413665_1	Limosilactobacillus_reuteri	feces	animals and human	tetM	tetracycline-resistant ribosomal protection protein	tetracycline
GCF_003413665_1	Limosilactobacillus_reuteri	feces	animals and human	fexA	major facilitator superfamily (MFS) antibiotic efflux pump	phenicol
GCF_003413665_1	Limosilactobacillus_reuteri	feces	animals and human	vatE	streptogramin vat acetyltransferase	streptogramin
GCF_003413665_1	Limosilactobacillus_reuteri	feces	animals and human	ANT(4')-Ib	ANT(4')	aminoglycoside
GCF_003413665_1	Limosilactobacillus_reuteri	feces	animals and human	lnuC	lincosamide nucleotidyltransferase (LNU)	lincosamide
GCF_003413665_1	Limosilactobacillus_reuteri	feces	animals and human	ErmB	Erm 23S ribosomal RNA methyltransferase	lincosamide;macrolide;streptogramin
GCF_002128715_1	Limosilactobacillus_reuteri	feces	animals and human	tetW	tetracycline-resistant ribosomal protection protein	tetracycline
GCF_002128525_1	Limosilactobacillus_reuteri	feces	animals and human	ANT(4')-Ib	ANT(4')	aminoglycoside
GCF_002128525_1	Limosilactobacillus_reuteri	feces	animals and human	tetW	tetracycline-resistant ribosomal protection protein	tetracycline
GCF_002128525_1	Limosilactobacillus_reuteri	feces	animals and human	tet(L)	major facilitator superfamily (MFS) antibiotic efflux pump	tetracycline
GCF_002128525_1	Limosilactobacillus_reuteri	feces	animals and human	lnuA	lincosamide nucleotidyltransferase (LNU)	lincosamide
GCF_002128525_1	Limosilactobacillus_reuteri	feces	animals and human	ErmB	Erm 23S ribosomal RNA methyltransferase	lincosamide;macrolide;streptogramin
GCF_002128525_1	Limosilactobacillus_reuteri	feces	animals and human	APH(3')-IIIa	APH(3')	aminoglycoside
GCF_002128525_1	Limosilactobacillus_reuteri	feces	animals and human	vatE	streptogramin vat acetyltransferase	streptogramin
GCF_011065435_1	Limosilactobacillus_reuteri	feces	animals and human
GCF_002128555_1	Limosilactobacillus_reuteri	feces	animals and human	tet(L)	major facilitator superfamily (MFS) antibiotic efflux pump	tetracycline
GCF_002128555_1	Limosilactobacillus_reuteri	feces	animals and human	tetW	tetracycline-resistant ribosomal protection protein	tetracycline
GCF_002128555_1	Limosilactobacillus_reuteri	feces	animals and human	ANT(4')-Ib	ANT(4')	aminoglycoside
GCF_002128555_1	Limosilactobacillus_reuteri	feces	animals and human	lnuA	lincosamide nucleotidyltransferase (LNU)	lincosamide
GCF_002128765_1	Limosilactobacillus_reuteri	feces	animals and human	tetW	tetracycline-resistant ribosomal protection protein	tetracycline
GCF_002128765_1	Limosilactobacillus_reuteri	feces	animals and human	aad(6)	ANT(6)	aminoglycoside
GCF_002128765_1	Limosilactobacillus_reuteri	feces	animals and human	APH(3')-IIIa	APH(3')	aminoglycoside
GCF_002128765_1	Limosilactobacillus_reuteri	feces	animals and human	lnuA	lincosamide nucleotidyltransferase (LNU)	lincosamide
GCF_002128765_1	Limosilactobacillus_reuteri	feces	animals and human	tet(L)	major facilitator superfamily (MFS) antibiotic efflux pump	tetracycline
GCF_002128765_1	Limosilactobacillus_reuteri	feces	animals and human	ErmB	Erm 23S ribosomal RNA methyltransferase	lincosamide;macrolide;streptogramin
GCF_003174945_1	Limosilactobacillus_reuteri	feces	animals and human
GCF_003175085_1	Limosilactobacillus_reuteri	feces	animals and human
GCF_003175075_1	Limosilactobacillus_reuteri	feces	animals and human
GCF_003174935_1	Limosilactobacillus_reuteri	feces	animals and human
GCF_002112245_1	Limosilactobacillus_reuteri	feces	animals and human	lnuA	lincosamide nucleotidyltransferase (LNU)	lincosamide
GCF_002112245_1	Limosilactobacillus_reuteri	feces	animals and human	ErmB	Erm 23S ribosomal RNA methyltransferase	lincosamide;macrolide;streptogramin
GCF_003175015_1	Limosilactobacillus_reuteri	feces	animals and human
GCF_002128685_1	Limosilactobacillus_reuteri	feces	animals and human	tetW	tetracycline-resistant ribosomal protection protein	tetracycline
GCF_002128685_1	Limosilactobacillus_reuteri	feces	animals and human	lnuA	lincosamide nucleotidyltransferase (LNU)	lincosamide
GCF_002128685_1	Limosilactobacillus_reuteri	feces	animals and human	ErmB	Erm 23S ribosomal RNA methyltransferase	lincosamide;macrolide;streptogramin
GCF_003174865_1	Limosilactobacillus_reuteri	feces	animals and human
GCF_002128615_1	Limosilactobacillus_reuteri	feces	animals and human	tetW	tetracycline-resistant ribosomal protection protein	tetracycline
GCF_002128615_1	Limosilactobacillus_reuteri	feces	animals and human	lnuC	lincosamide nucleotidyltransferase (LNU)	lincosamide
GCF_003175025_1	Limosilactobacillus_reuteri	feces	animals and human
GCF_002112225_1	Limosilactobacillus_reuteri	feces	animals and human
GCF_001703885_1	Limosilactobacillus_reuteri	feces	animals and human
GCF_003175035_1	Limosilactobacillus_reuteri	feces	animals and human
GCF_002128705_1	Limosilactobacillus_reuteri	feces	animals and human	fexA	major facilitator superfamily (MFS) antibiotic efflux pump	phenicol
GCF_002128705_1	Limosilactobacillus_reuteri	feces	animals and human	ErmB	Erm 23S ribosomal RNA methyltransferase	lincosamide;macrolide;streptogramin
GCF_002112185_1	Limosilactobacillus_reuteri	feces	animals and human
GCF_003174815_1	Limosilactobacillus_reuteri	feces	animals and human
GCF_001703935_1	Limosilactobacillus_reuteri	feces	animals and human
GCF_002128495_1	Limosilactobacillus_reuteri	feces	animals and human	tetW	tetracycline-resistant ribosomal protection protein	tetracycline
GCF_003175115_1	Limosilactobacillus_reuteri	feces	animals and human
GCF_003174855_1	Limosilactobacillus_reuteri	feces	animals and human
GCF_010206285_1	Limosilactobacillus_reuteri	feces	animals and human
GCF_012275185_1	Limosilactobacillus_reuteri	feces	animals and human
GCF_002128655_1	Limosilactobacillus_reuteri	feces	animals and human	lnuA	lincosamide nucleotidyltransferase (LNU)	lincosamide
GCF_003174915_1	Limosilactobacillus_reuteri	feces	animals and human
GCF_003571945_1	Pediococcus_acidilactici	feces	animals and human
GCF_003591195_1	Pediococcus_acidilactici	feces	animals and human
GCF_016653595_1	Pediococcus_acidilactici	feces	animals and human
GCF_001767275_1	Pediococcus_acidilactici	feces	animals and human
GCF_015613235_1	Pediococcus_pentosaceus	feces	animals and human
GCF_018784385_1	Secundilactobacillus_kimchicus	feces	animals and human
GCF_004521955_1	Weissella_cibaria	feces	animals and human
GCF_003469955_1	Weissella_cibaria	feces	animals and human
GCF_003469985_1	Weissella_cibaria	feces	animals and human
GCF_003076495_1	Weissella_cibaria	feces	animals and human
GCF_004521965_1	Weissella_cibaria	feces	animals and human
GCF_018916945_1	Weissella_confusa	feces	animals and human
GCF_016466095_1	Weissella_confusa	feces	animals and human
GCF_014845385_1	Weissella_confusa	feces	animals and human
GCF_018390755_1	Weissella_confusa	feces	animals and human
GCF_016465945_1	Weissella_confusa	feces	animals and human
GCF_016466085_1	Weissella_confusa	feces	animals and human
GCF_003466065_1	Weissella_confusa	feces	animals and human
GCF_000875905_1	Levilactobacillus_brevis	feces from a healthy adult female	animals and human
GCF_004766095_1	Weissella_confusa	feces from a healthy human	animals and human
GCF_004766085_1	Weissella_confusa	feces from a healthy human	animals and human
GCF_009429065_1	Lacticaseibacillus_rhamnosus	feces from breastmilk-fed infant	animals and human
GCF_015238575_1	Lactobacillus_rhamnosus	feces from children	animals and human
GCF_000801045_1	Lacticaseibacillus_rhamnosus	feces from gastrointestinal tract of a healthy adult female	animals and human
GCF_018389265_1	Lactobacillus_gasseri	feces from healthy subject	animals and human
GCF_015160755_1	Limosilactobacillus_fermentum	feces from healthy subject	animals and human
GCF_002794275_1	Limosilactobacillus_fermentum	feces of a 19-year-old female	animals and human
GCF_002794315_1	Limosilactobacillus_fermentum	feces of a 19-year-old female	animals and human
GCF_001436555_1	Lactobacillus_senioris	feces of a healthy 100-year-old Japanese female	animals and human
GCF_002869825_1	Limosilactobacillus_fermentum	feces of an astronaut	animals and human
GCF_001436115_1	Lactobacillus_brantae	feces of Canada goose	animals and human
GCF_002901165_2	Lacticaseibacillus_paracasei	Feces of infant	animals and human
GCF_002888655_1	Limosilactobacillus_reuteri	feces of pig	animals and human	tetW	tetracycline-resistant ribosomal protection protein	tetracycline
GCF_001434455_1	Lactobacillus_hayakitensis	feces of thoroughbred horse	animals and human
GCF_001434405_1	Lactobacillus_apodemi	feces%2C wild Japanese wood mouse	animals and human
GCF_002179515_1	Levilactobacillus_brevis	feed to animal	other	tetM	tetracycline-resistant ribosomal protection protein	tetracycline
GCF_002762175_1	Levilactobacillus_brevis	female gut	animals and human
GCF_900092635_1	Lactiplantibacillus_pentosus	Fermented Alorena table olives	foods and beverages of plant origin
GCF_017169495_1	Lactobacillus_acetotolerans	fermented bamboo shoot of Northeast India	foods and beverages of plant origin
GCF_001633675_1	Lactiplantibacillus_plantarum	Fermented banana	foods and beverages of plant origin
GCF_013394085_1	Limosilactobacillus_fermentum	Fermented beets	foods and beverages of plant origin
GCF_005341425_1	Limosilactobacillus_fermentum	fermented beets	foods and beverages of plant origin
GCF_011765585_1	Lentilactobacillus_hilgardii	Fermented beverages%2C wine	foods and beverages of plant origin
GCF_001434895_1	Lactobacillus_odoratitofui	fermented brine used for stinky tofu production	foods and beverages of plant origin
GCF_005049065_1	Leuconostoc_mesenteroides	fermented cabbage	foods and beverages of plant origin
GCF_012277235_1	Weissella_cibaria	fermented cabbage	foods and beverages of plant origin
GCF_002950695_1	Weissella_koreensis	fermented cabbage	foods and beverages of plant origin
GCF_002000885_1	Lactobacillus_delbrueckii	fermented camel milk	animal source food
GCF_001436595_1	Lactobacillus_similis	fermented cane molasses at alcohol plants	foods and beverages of plant origin
GCF_003641165_1	Lactiplantibacillus_argentoratensis	fermented cassava roots (fufu)	foods and beverages of plant origin
GCF_001639455_1	Lactiplantibacillus_plantarum	Fermented cereal	foods and beverages of plant origin
GCF_001715615_1	Lactiplantibacillus_plantarum	fermented chinese cabbage	foods and beverages of plant origin
GCF_006770685_1	Pediococcus_acidilactici	Fermented dairy	dairy product
GCF_006770865_1	Pediococcus_pentosaceus	Fermented dairy	dairy product
GCF_001657195_1	Lacticaseibacillus_rhamnosus	fermented dairy product	dairy product
GCF_001657165_1	Lacticaseibacillus_rhamnosus	fermented dairy product	dairy product
GCF_001656765_1	Lacticaseibacillus_rhamnosus	fermented dairy product	dairy product
GCF_001656975_1	Lacticaseibacillus_rhamnosus	fermented dairy product	dairy product
GCF_001656915_1	Lacticaseibacillus_rhamnosus	fermented dairy product	dairy product
GCF_015160815_1	Lacticaseibacillus_rhamnosus	fermented dairy product	dairy product
GCF_001888775_1	Lactiplantibacillus_plantarum	Fermented Fish	animal source food
GCF_001888425_1	Lactiplantibacillus_plantarum	Fermented Fish	animal source food
GCF_001888465_1	Lactiplantibacillus_plantarum	Fermented Fish	animal source food
GCF_001888255_1	Lactiplantibacillus_plantarum	Fermented Fish	animal source food
GCF_001888415_1	Lactiplantibacillus_plantarum	Fermented Fish	animal source food
GCF_001888325_1	Lactiplantibacillus_plantarum	Fermented Fish	animal source food
GCF_001888345_1	Lactiplantibacillus_plantarum	Fermented Fish	animal source food
GCF_001888405_1	Lactiplantibacillus_plantarum	Fermented Fish	animal source food
GCF_001888355_1	Lactiplantibacillus_plantarum	Fermented Fish	animal source food
GCF_001888335_1	Lactiplantibacillus_plantarum	Fermented Fish	animal source food
GCF_002205775_2	Lactiplantibacillus_plantarum	fermented fish	animal source food
GCF_001435755_1	Lactobacillus_acidipiscis	fermented fish	animal source food
GCF_001436945_1	Ligilactobacillus_acidipiscis	fermented fish	animal source food
GCF_012396385_1	Weissella_thailandensis	fermented fish	animal source food
GCF_003363255_1	Weissella_thailandensis	fermented fish	animal source food
GCF_017169535_1	Ligilactobacillus_pobuzihii	Fermented fish Ngari	animal source food
GCF_008904885_1	Lacticaseibacillus_paracasei	fermented food	foods and beverages of plant origin
GCF_003640765_1	Lacticaseibacillus_paracasei	fermented food	foods and beverages of plant origin
GCF_004798455_1	Lacticaseibacillus_rhamnosus	fermented food	foods and beverages of plant origin
GCF_003692725_1	Lactiplantibacillus_plantarum	fermented food	foods and beverages of plant origin
GCF_014041895_1	Lactiplantibacillus_plantarum	fermented food	foods and beverages of plant origin
GCF_003990985_1	Lactiplantibacillus_plantarum	fermented food	foods and beverages of plant origin
GCF_003641085_1	Lactobacillus_acidophilus	fermented food	foods and beverages of plant origin
GCF_003719715_1	Limosilactobacillus_reuteri	fermented food	foods and beverages of plant origin
GCF_001308145_2	Weissella_cibaria	fermented food	foods and beverages of plant origin
GCF_003545945_1	Lacticaseibacillus_paracasei	fermented goat milk	animal source food
GCF_003545985_1	Lactiplantibacillus_plantarum	fermented goat milk	animal source food
GCF_003545995_1	Lactobacillus_helveticus	fermented goat milk	animal source food
GCF_000469325_1	Lactobacillus_shenzhenensis	fermented goods	foods and beverages of plant origin
GCF_003709415_1	Lactiplantibacillus_plantarum	Fermented grains	foods and beverages of plant origin
GCF_001754005_1	Lactiplantibacillus_plantarum	fermented herbage	foods and beverages of plant origin
GCF_002948215_1	Lactiplantibacillus_plantarum	Fermented Kimchi	foods and beverages of plant origin
GCF_013394045_1	Furfurilactobacillus_rossiae	fermented lentils	foods and beverages of plant origin
GCF_001435715_1	Lactobacillus_sakei	fermented meat product	animal source food
GCF_009676625_1	Limosilactobacillus_fermentum	fermented meat sausage	animal source food
GCF_017134375_1	Limosilactobacillus_fermentum	fermented meat sausages(food)	animal source food
GCF_017134355_1	Limosilactobacillus_fermentum	fermented meat sausages(food)	animal source food
GCF_017134335_1	Limosilactobacillus_fermentum	fermented meat sausages(food)	animal source food
GCF_016757695_1	Lacticaseibacillus_paracasei	fermented milk	animal source food
GCF_016757675_1	Lacticaseibacillus_paracasei	fermented milk	animal source food
GCF_002120125_1	Lacticaseibacillus_paracasei	fermented milk	animal source food
GCF_003129645_1	Lacticaseibacillus_rhamnosus	fermented milk	animal source food
GCF_003129615_1	Lacticaseibacillus_rhamnosus	fermented milk	animal source food
GCF_018228745_1	Lacticaseibacillus_rhamnosus	fermented milk	animal source food
GCF_002920935_1	Lactiplantibacillus_plantarum	fermented milk	animal source food
GCF_003020005_1	Lactiplantibacillus_plantarum	fermented milk	animal source food
GCF_002532175_1	Lactiplantibacillus_plantarum	Fermented milk	animal source food
GCF_009362855_1	Lactobacillus_delbrueckii	fermented milk	animal source food
GCF_002532085_1	Lactobacillus_helveticus	Fermented milk	animal source food
GCF_009362875_1	Lactobacillus_helveticus	fermented milk	animal source food
GCF_001006025_1	Lactobacillus_helveticus	fermented milk	animal source food
GCF_017154195_1	Lactobacillus_helveticus	fermented milk	animal source food
GCF_009362835_1	Limosilactobacillus_fermentum	fermented milk	animal source food
GCF_003860425_1	Limosilactobacillus_fermentum	fermented milk	animal source food
GCF_017498335_1	Lacticaseibacillus_casei	Fermented milk (Laban)	animal source food
GCF_017573685_1	Lacticaseibacillus_casei	Fermented milk (Laban)	animal source food
GCF_017582025_1	Lactobacillus_delbrueckii	Fermented milk (Laban)	animal source food
GCF_017565805_1	Lactobacillus_helveticus	Fermented milk (Laban)	animal source food
GCF_017581995_1	Schleiferilactobacillus_harbinensis	Fermented milk (Laban)	animal source food
GCF_002091975_1	Lacticaseibacillus_casei	Fermented milk drink	animal source food
GCF_009734125_1	Lactobacillus_delbrueckii	fermented milk product "Chaka"	animal source food
GCF_004745525_1	Companilactobacillus_suantsaicola	fermented mustard products	foods and beverages of plant origin	tetM	tetracycline-resistant ribosomal protection protein	tetracycline
GCF_004745525_1	Companilactobacillus_suantsaicola	fermented mustard products	foods and beverages of plant origin	lnuD	lincosamide nucleotidyltransferase (LNU)	lincosamide
GCF_004745525_1	Companilactobacillus_suantsaicola	fermented mustard products	foods and beverages of plant origin	ANT(6)-Ia	ANT(6)	aminoglycoside
GCF_004745505_1	Levilactobacillus_suantsaiihabitans	fermented mustard products	foods and beverages of plant origin
GCF_013694305_1	Lactiplantibacillus_plantarum	Fermented Okpei-Nsukka	foods and beverages of plant origin
GCF_013155145_1	Lactiplantibacillus_plantarum	Fermented Okpei-Onitsha	foods and beverages of plant origin
GCF_017581005_1	Lactiplantibacillus_plantarum	Fermented olive%3B commercial processor	foods and beverages of plant origin
GCF_017580935_1	Lactiplantibacillus_plantarum	Fermented olive%3B commercial processor	foods and beverages of plant origin
GCF_013487805_1	Lactiplantibacillus_plantarum	Fermented onions	foods and beverages of plant origin
GCF_001633405_1	Lactiplantibacillus_plantarum	Fermented orange	foods and beverages of plant origin
GCF_016756995_1	Companilactobacillus_zhachilii	fermented pork	animal source food
GCF_014084065_1	Lactiplantibacillus_plantarum	Fermented pork (nham)	animal source food
GCF_000756355_1	Leuconostoc_mesenteroides	fermented pulque	foods and beverages of plant origin
GCF_001039045_1	Lactiplantibacillus_herbarum	fermented radish	foods and beverages of plant origin
GCF_003946015_1	Companilactobacillus_insicii	Fermented raw meat	animal source food
GCF_001888275_1	Lactiplantibacillus_plantarum	Fermented Rice	foods and beverages of plant origin
GCF_001888745_1	Lactiplantibacillus_plantarum	Fermented Rice	foods and beverages of plant origin
GCF_001888265_1	Lactiplantibacillus_plantarum	Fermented Rice	foods and beverages of plant origin
GCF_001581895_1	Lactiplantibacillus_plantarum	fermented rice	foods and beverages of plant origin
GCF_003946325_1	Companilactobacillus_furfuricola	Fermented rice bran paste	foods and beverages of plant origin
GCF_001990145_1	Lactiplantibacillus_plantarum	fermented salami	animal source food
GCF_015613105_1	Pediococcus_pentosaceus	fermented sausage	animal source food
GCF_015613115_1	Pediococcus_pentosaceus	fermented sausage	animal source food
GCF_002224425_1	Latilactobacillus_curvatus	fermented sausage salsiz	animal source food
GCF_001880185_2	Lactiplantibacillus_plantarum	Fermented sausage%2C Norway	animal source food
GCF_001436865_1	Weissella_halotolerans	fermented sausages	animal source food
GCF_001438705_1	Weissella_kandleri	fermented sausages	animal source food
GCF_001437425_1	Weissella_minor	fermented sausages	animal source food
GCF_001633485_1	Lactiplantibacillus_plantarum	Fermented sourdough	foods and beverages of plant origin
GCF_001633495_1	Lactiplantibacillus_plantarum	Fermented sourdough	foods and beverages of plant origin
GCF_001633435_1	Lactiplantibacillus_plantarum	Fermented sourdough	foods and beverages of plant origin
GCF_001278015_1	Lactiplantibacillus_plantarum	fermented soybean	foods and beverages of plant origin
GCF_000507045_1	Lactobacillus_plantarum	fermented soybean	foods and beverages of plant origin
GCF_003573535_1	Companilactobacillus_formosensis	fermented soybean meal	foods and beverages of plant origin
GCF_001720285_1	Lactiplantibacillus_plantarum	fermented soybean paste	foods and beverages of plant origin
GCF_002027405_1	Lacticaseibacillus_paracasei	fermented soybeans	foods and beverages of plant origin
GCF_002027415_1	Lacticaseibacillus_paracasei	fermented soybeans	foods and beverages of plant origin
GCF_009720675_1	Secundilactobacillus_folii	fermented tea leaves	foods and beverages of plant origin
GCF_001436615_1	Lactobacillus_camelliae	fermented tea leaves (miang)	foods and beverages of plant origin
GCF_001436135_1	Lactobacillus_thailandensis	fermented tea leaves (miang)	foods and beverages of plant origin
GCF_017580955_1	Lactiplantibacillus_plantarum	Fermented tomato (spoiled)%3B commercial processor	foods and beverages of plant origin
GCF_013113675_1	Lactiplantibacillus_paraplantarum	fermented vegetable	foods and beverages of plant origin
GCF_008632615_1	Paucilactobacillus_nenjiangensis	fermented vegetable	foods and beverages of plant origin
GCF_002191155_1	Companilactobacillus_kimchii	Fermented vegetable (kimchi)	foods and beverages of plant origin
GCF_001435445_1	Lactobacillus_paralimentarius	fermented vegetable (kimchi)	foods and beverages of plant origin
GCF_019038995_1	Lactiplantibacillus_plantarum	fermented vegetable sample	foods and beverages of plant origin
GCF_003627295_1	Lactiplantibacillus_pentosus	Fermented vegetables	foods and beverages of plant origin
GCF_003627875_1	Latilactobacillus_sakei	fermented vegetables	foods and beverages of plant origin
GCF_003627315_1	Latilactobacillus_sakei	fermented vegetables	foods and beverages of plant origin
GCF_008831485_1	Lactobacillus_acetotolerans	fermented vinegar broth	foods and beverages of plant origin
GCF_001436775_1	Lactobacillus_acetotolerans	fermented vinegar broth	foods and beverages of plant origin
GCF_001437605_1	Pediococcus_argentinicus	fermented wheat flour	foods and beverages of plant origin
GCF_001435975_1	Lactobacillus_collinoides	fermenting apple juice	foods and beverages of plant origin
GCF_014634865_1	Leuconostoc_falkenbergense	Fermenting string beans	foods and beverages of plant origin
GCF_001583825_1	Leuconostoc_mesenteroides	fermeted vegetable	foods and beverages of plant origin
GCF_011714655_1	Lactobacillus_jensenii	fetal intestine	animals and human
GCF_011714625_1	Lactobacillus_jensenii	fetal intestine	animals and human
GCF_012689235_1	Fructobacillus_tropaeoli	Fig	foods and beverages of plant origin
GCF_003966835_1	Lacticaseibacillus_paracasei	fig leaf	foods and beverages of plant origin
GCF_016860625_1	Fructobacillus_tropaeoli	flower	plant and environment
GCF_001436605_1	Holzapfelia_floricola	flower	plant and environment
GCF_004141835_1	Lacticaseibacillus_paracasei	food	N/A
GCF_004078555_1	Lacticaseibacillus_paracasei	food	N/A
GCF_004078565_1	Lacticaseibacillus_paracasei	food	N/A
GCF_004103515_1	Lactiplantibacillus_plantarum	food	N/A
GCF_004078645_1	Lactiplantibacillus_plantarum	food	N/A
GCF_002872355_1	Lactiplantibacillus_plantarum	food	N/A
GCF_004055435_1	Lactiplantibacillus_plantarum	food	N/A
GCF_004078535_1	Lactiplantibacillus_plantarum	food	N/A
GCF_004101545_1	Lactiplantibacillus_plantarum	food	N/A
GCF_002173655_1	Lactiplantibacillus_plantarum	food	N/A
GCF_004141755_1	Lactiplantibacillus_plantarum	food	N/A
GCF_004101645_1	Lactiplantibacillus_plantarum	food	N/A
GCF_004101325_1	Lactiplantibacillus_plantarum	food	N/A
GCF_004055415_1	Lactiplantibacillus_plantarum	food	N/A
GCF_004141895_1	Lactiplantibacillus_plantarum	food	N/A
GCF_002174195_1	Lactiplantibacillus_plantarum	food	N/A
GCF_004054305_1	Lactiplantibacillus_plantarum	food	N/A
GCF_004087995_1	Lactiplantibacillus_plantarum	food	N/A
GCF_004141875_1	Lactiplantibacillus_plantarum	food	N/A
GCF_001643065_1	Lactiplantibacillus_plantarum	food	N/A
GCF_004101505_1	Lactiplantibacillus_plantarum	food	N/A
GCF_004103495_1	Lactiplantibacillus_plantarum	food	N/A
GCF_004101625_1	Lactiplantibacillus_plantarum	food	N/A
GCF_004088235_1	Latilactobacillus_curvatus	food	N/A
GCF_002224565_1	Latilactobacillus_sakei	food	N/A
GCF_009792915_1	Leuconostoc_citreum	food	N/A
GCF_004194375_1	Leuconostoc_mesenteroides	food	N/A
GCF_004102585_1	Leuconostoc_mesenteroides	food	N/A
GCF_004103675_1	Leuconostoc_mesenteroides	food	N/A
GCF_002174235_1	Levilactobacillus_brevis	food	N/A
GCF_002173555_1	Levilactobacillus_brevis	food	N/A
GCF_004055405_1	Levilactobacillus_brevis	food	N/A
GCF_000965255_1	Levilactobacillus_spicheri	food	N/A
GCF_004063635_1	Limosilactobacillus_fermentum	food	N/A
GCF_004063515_1	Limosilactobacillus_fermentum	food	N/A
GCF_004054355_1	Pediococcus_acidilactici	food	N/A
GCF_002173575_1	Pediococcus_acidilactici	food	N/A
GCF_004103635_1	Pediococcus_acidilactici	food	N/A
GCF_002174215_1	Pediococcus_acidilactici	food	N/A
GCF_013375165_1	Pediococcus_acidilactici	food	N/A
GCF_004102605_1	Pediococcus_acidilactici	food	N/A
GCF_004101585_1	Pediococcus_acidilactici	food	N/A
GCF_002202155_1	Pediococcus_pentosaceus	food	N/A
GCF_004103655_1	Weissella_cibaria	food	N/A
GCF_016465895_1	Weissella_confusa	foot pus	animals and human
GCF_009708135_1	Lactobacillus_johnsonii	forestomach	animals and human
GCF_002253285_1	Lactobacillus_johnsonii	forestomach	animals and human
GCF_002253205_1	Lactobacillus_johnsonii	forestomach	animals and human
GCF_002253185_1	Lactobacillus_johnsonii	forestomach	animals and human
GCF_002253245_1	Lactobacillus_johnsonii	forestomach	animals and human
GCF_002253275_1	Lactobacillus_johnsonii	forestomach	animals and human
GCF_002253165_1	Lactobacillus_johnsonii	forestomach	animals and human
GCF_002253395_1	Lactobacillus_taiwanensis	forestomach	animals and human
GCF_002253575_1	Lactobacillus_taiwanensis	forestomach	animals and human
GCF_002253345_1	Lactobacillus_taiwanensis	forestomach	animals and human
GCF_002253195_1	Lactobacillus_taiwanensis	forestomach	animals and human
GCF_002253465_1	Lactobacillus_taiwanensis	forestomach	animals and human
GCF_002253385_1	Lactobacillus_taiwanensis	forestomach	animals and human
GCF_002253525_1	Lactobacillus_taiwanensis	forestomach	animals and human
GCF_002253265_1	Lactobacillus_taiwanensis	forestomach	animals and human
GCF_002253445_1	Lactobacillus_taiwanensis	forestomach	animals and human
GCF_002253025_1	Lactobacillus_taiwanensis	forestomach	animals and human
GCF_002253095_1	Lactobacillus_taiwanensis	forestomach	animals and human
GCF_002253615_1	Lactobacillus_taiwanensis	forestomach	animals and human
GCF_002253455_1	Lactobacillus_taiwanensis	forestomach	animals and human
GCF_002253475_1	Lactobacillus_taiwanensis	forestomach	animals and human
GCF_002253365_1	Lactobacillus_taiwanensis	forestomach	animals and human
GCF_002253565_1	Lactobacillus_taiwanensis	forestomach	animals and human
GCF_002253535_1	Lactobacillus_taiwanensis	forestomach	animals and human
GCF_002253065_1	Lactobacillus_taiwanensis	forestomach	animals and human
GCF_002253605_1	Lactobacillus_taiwanensis	forestomach	animals and human
GCF_002253105_1	Lactobacillus_taiwanensis	forestomach	animals and human
GCF_002253325_1	Lactobacillus_taiwanensis	forestomach	animals and human
GCF_002253145_1	Lactobacillus_taiwanensis	forestomach	animals and human
GCF_002253375_1	Lactobacillus_taiwanensis	forestomach	animals and human
GCF_002253075_1	Lactobacillus_taiwanensis	forestomach	animals and human
GCF_002253045_1	Lactobacillus_taiwanensis	forestomach	animals and human
GCF_002253975_1	Limosilactobacillus_reuteri	forestomach	animals and human
GCF_002253905_1	Limosilactobacillus_reuteri	forestomach	animals and human
GCF_002253945_1	Limosilactobacillus_reuteri	forestomach	animals and human
GCF_002253665_1	Limosilactobacillus_reuteri	forestomach	animals and human
GCF_002253755_1	Limosilactobacillus_reuteri	forestomach	animals and human
GCF_002253825_1	Limosilactobacillus_reuteri	forestomach	animals and human
GCF_002254095_1	Limosilactobacillus_reuteri	forestomach	animals and human
GCF_002253965_1	Limosilactobacillus_reuteri	forestomach	animals and human
GCF_002254195_1	Limosilactobacillus_reuteri	forestomach	animals and human
GCF_002254245_1	Limosilactobacillus_reuteri	forestomach	animals and human
GCF_002253685_1	Limosilactobacillus_reuteri	forestomach	animals and human
GCF_002253725_1	Limosilactobacillus_reuteri	forestomach	animals and human
GCF_002253875_1	Limosilactobacillus_reuteri	forestomach	animals and human
GCF_002253925_1	Limosilactobacillus_reuteri	forestomach	animals and human
GCF_002254025_1	Limosilactobacillus_reuteri	forestomach	animals and human
GCF_002254045_1	Limosilactobacillus_reuteri	forestomach	animals and human
GCF_002253955_1	Limosilactobacillus_reuteri	forestomach	animals and human
GCF_002253745_1	Limosilactobacillus_reuteri	forestomach	animals and human
GCF_002253765_1	Limosilactobacillus_reuteri	forestomach	animals and human
GCF_002254085_1	Limosilactobacillus_reuteri	forestomach	animals and human
GCF_002254185_1	Limosilactobacillus_reuteri	forestomach	animals and human
GCF_002254165_1	Limosilactobacillus_reuteri	forestomach	animals and human
GCF_002254035_1	Limosilactobacillus_reuteri	forestomach	animals and human
GCF_002253785_1	Limosilactobacillus_reuteri	forestomach	animals and human
GCF_002253705_1	Limosilactobacillus_reuteri	forestomach	animals and human
GCF_002254255_1	Limosilactobacillus_reuteri	forestomach	animals and human
GCF_002253865_1	Limosilactobacillus_reuteri	forestomach	animals and human
GCF_002254175_1	Limosilactobacillus_reuteri	forestomach	animals and human
GCF_002254105_1	Limosilactobacillus_reuteri	forestomach	animals and human
GCF_002253835_1	Limosilactobacillus_reuteri	forestomach	animals and human
GCF_002253625_1	Limosilactobacillus_reuteri	forestomach	animals and human
GCF_002254115_1	Limosilactobacillus_reuteri	forestomach	animals and human
GCF_016587815_1	Lactobacillus_nasalidis	forestomach contents of a captive proboscis monkey	animals and human
GCF_016587795_1	Lactobacillus_nasalidis	forestomach contents of a captive proboscis monkey	animals and human
GCF_900215765_1	Latilactobacillus_sakei	French dry-type Pork sausage	animal source food
GCF_900234355_1	Latilactobacillus_sakei	French dry-type pork sausage	animal source food
GCF_900215905_1	Latilactobacillus_sakei	French dry-type pork sausage	animal source food
GCF_900234395_1	Latilactobacillus_sakei	French dry-type Pork sausage	animal source food
GCF_900216205_1	Latilactobacillus_sakei	French dry-type pork sausage	animal source food
GCF_000469115_1	Lactiplantibacillus_paraplantarum	fresh ewes milk	animal source food
GCF_006874665_1	Limosilactobacillus_reuteri	fresh intestinal feces	animals and human	tetW	tetracycline-resistant ribosomal protection protein	tetracycline
GCF_006874665_1	Limosilactobacillus_reuteri	fresh intestinal feces	animals and human	vatE	streptogramin vat acetyltransferase	streptogramin
GCF_004211505_1	Lactobacillus_delbrueckii	fresh parmesan cheese	dairy product
GCF_004211735_1	Lactobacillus_delbrueckii	fresh parmesan cheese	dairy product
GCF_011800255_1	Pediococcus_sp	Fresh seeds	foods and beverages of plant origin
GCF_011800215_1	Pediococcus_sp	Fresh seeds	foods and beverages of plant origin
GCF_009914845_1	Limosilactobacillus_fermentum	Fresh smoked cheese	dairy product
GCF_002115685_1	Leuconostoc_citreum	from a built environment	plant and environment
GCF_001433815_1	Lactobacillus_pobuzihii	From pobuzih%2C fermented cummingcordia	foods and beverages of plant origin
GCF_001438695_1	Fructobacillus_fructosus	fructose	other
GCF_003045685_1	Lactiplantibacillus_paraplantarum	Fruits and Vegetables	foods and beverages of plant origin
GCF_003045645_1	Lactiplantibacillus_plantarum	Fruits and Vegetables	foods and beverages of plant origin
GCF_003045665_1	Lactiplantibacillus_plantarum	Fruits and Vegetables	foods and beverages of plant origin
GCF_003045725_1	Lactiplantibacillus_plantarum	Fruits and Vegetables	foods and beverages of plant origin
GCF_003045705_1	Lactiplantibacillus_plantarum	Fruits and Vegetables	foods and beverages of plant origin
GCF_006007945_1	Companilactobacillus_futsaii	futsai	foods and beverages of plant origin
GCF_001005805_1	Lactiplantibacillus_plantarum	fu-tsai (a Taiwan fermented mustard product)	foods and beverages of plant origin
GCF_017068235_1	Lactiplantibacillus_plantarum	Fu-Tsai (Fermented vegetable%2C food)	foods and beverages of plant origin
GCF_001435505_1	Lactobacillus_futsaii	Fu-tsai%2C a traditional fermented mustard	foods and beverages of plant origin
GCF_016465875_1	Weissella_confusa	gall	animals and human
GCF_016466155_1	Weissella_confusa	gall	animals and human
GCF_012396465_1	Weissella_soli	garden soil	plant and environment
GCF_002204495_1	Limosilactobacillus_fermentum	gari	foods and beverages of plant origin
GCF_003885105_1	Lactiplantibacillus_garii	Gari (fermented cassava)	foods and beverages of plant origin
GCF_001435475_1	Lactobacillus_antri	gastric biopsies%2C stomach mucosa	animals and human
GCF_001434365_1	Lactobacillus_gastricus	gastric biopsies%2C stomach mucosa	animals and human
GCF_001434335_1	Lactobacillus_kalixensis	gastric biopsies%2C stomach mucosa	animals and human
GCF_001436305_1	Lactobacillus_ultunensis	gastric biopsies%2C stomach mucosa	animals and human
GCF_009648555_1	Limosilactobacillus_gastricus	gastric biopsies%2C stomach mucosa	animals and human
GCF_005930915_1	Apilactobacillus_kunkeei	gastrointestinal tract	animals and human
GCF_005930975_1	Apilactobacillus_kunkeei	gastrointestinal tract	animals and human
GCF_005930935_1	Apilactobacillus_kunkeei	gastrointestinal tract	animals and human
GCF_005930925_1	Apilactobacillus_kunkeei	gastrointestinal tract	animals and human
GCF_002076955_1	Lacticaseibacillus_rhamnosus	gastrointestinal tract	animals and human
GCF_000469365_1	Lactobacillus_brevis	gastrointestinal tract	animals and human
GCF_014982905_1	Lactobacillus_crispatus	gastrointestinal tract	animals and human
GCF_000159475_2	Lactobacillus_reuteri	gastrointestinal tract	animals and human
GCF_000159375_2	Lactobacillus_ruminis	gastrointestinal tract	animals and human
GCF_014982915_1	Ligilactobacillus_salivarius	gastrointestinal tract	animals and human
GCF_015234165_1	Limosilactobacillus_oris	gastrointestinal tract	animals and human
GCF_014145445_1	Limosilactobacillus_reuteri	gastrointestinal tract	animals and human	tetW	tetracycline-resistant ribosomal protection protein	tetracycline
GCF_013753885_1	Lactiplantibacillus_plantarum	GI tract	animals and human
GCF_003367655_1	Lacticaseibacillus_paracasei	goat cheese	dairy product
GCF_001444495_1	Lactiplantibacillus_plantarum	goat cheese	dairy product
GCF_002899655_1	Limosilactobacillus_fermentum	Goat milk cheese	dairy product
GCF_009913915_1	Leuconostoc_mesenteroides	Gochujang	foods and beverages of plant origin
GCF_009913875_1	Pediococcus_acidilactici	Gochujang	foods and beverages of plant origin
GCF_009913895_1	Pediococcus_acidilactici	Gochujang	foods and beverages of plant origin
GCF_003591255_1	Oenococcus_oeni	grape juice	foods and beverages of plant origin
GCF_000565485_1	Lactobacillus_fabifermentans	grape marcs obtained from Prosecco vineyard	foods and beverages of plant origin
GCF_001435395_1	Lactobacillus_vini	grape must%2C fermenting at high temperature	foods and beverages of plant origin
GCF_015613165_1	Pediococcus_pentosaceus	grass samples	plant and environment
GCF_001633595_1	Lactiplantibacillus_plantarum	Grass silage	plant and environment
GCF_001982285_1	Lactiplantibacillus_plantarum	grass silage	plant and environment
GCF_001436415_1	Lactobacillus_graminis	grass silage	plant and environment
GCF_000247735_1	Lactobacillus_plantarum	grass silage	plant and environment
GCF_009025875_1	Latilactobacillus_graminis	grass silage	plant and environment
GCF_016466635_1	Weissella_confusa	grass silage	plant and environment
GCF_018552335_1	Lactiplantibacillus_argentoratensis	Greek sourdough	foods and beverages of plant origin
GCF_018551565_1	Lactiplantibacillus_argentoratensis	Greek sourdough	foods and beverages of plant origin
GCF_018551595_1	Lactiplantibacillus_argentoratensis	Greek sourdough	foods and beverages of plant origin
GCF_018552305_1	Lactiplantibacillus_argentoratensis	Greek sourdough	foods and beverages of plant origin
GCF_018551525_1	Lactiplantibacillus_argentoratensis	Greek sourdough	foods and beverages of plant origin
GCF_018552295_1	Lactiplantibacillus_argentoratensis	Greek sourdough	foods and beverages of plant origin
GCF_014050705_1	Leuconostoc_lactis	green onion	plant and environment	tetS	tetracycline-resistant ribosomal protection protein	tetracycline
GCF_001869485_1	Oenococcus_oeni	Grenache	plant and environment
GCF_001868915_1	Oenococcus_oeni	Grenache	plant and environment
GCF_001869525_1	Oenococcus_oeni	Grenache	plant and environment
GCF_002250405_1	Ligilactobacillus_salivarius	Ground Beef	animal source food	tetM	tetracycline-resistant ribosomal protection protein	tetracycline
GCF_003712385_1	Lacticaseibacillus_paracasei	Gruyere	dairy product
GCF_003712295_1	Lacticaseibacillus_paracasei	Gruyere	dairy product
GCF_003712395_1	Lacticaseibacillus_paracasei	Gruyere	dairy product
GCF_003712275_1	Lacticaseibacillus_paracasei	Gruyere	dairy product
GCF_003712325_1	Lacticaseibacillus_paracasei	Gruyere	dairy product
GCF_003712225_1	Lacticaseibacillus_paracasei	Gruyere	dairy product
GCF_003712525_1	Lacticaseibacillus_paracasei	Gruyere	dairy product
GCF_003712355_1	Lacticaseibacillus_paracasei	Gruyere	dairy product
GCF_003712445_1	Lacticaseibacillus_paracasei	Gruyere	dairy product
GCF_003712265_1	Lacticaseibacillus_paracasei	Gruyere	dairy product
GCF_003712345_1	Lacticaseibacillus_paracasei	Gruyere	dairy product
GCF_003712455_1	Lacticaseibacillus_paracasei	Gruyere	dairy product
GCF_003712935_1	Lacticaseibacillus_paracasei	Gruyere	dairy product
GCF_003712645_1	Lacticaseibacillus_paracasei	Gruyere	dairy product
GCF_003712425_1	Lacticaseibacillus_paracasei	Gruyere	dairy product
GCF_003712245_1	Lacticaseibacillus_paracasei	Gruyere	dairy product
GCF_003712925_1	Lacticaseibacillus_paracasei	Gruyere	dairy product
GCF_003203905_1	Lactobacillus_helveticus	Gruyere cheese	dairy product
GCF_003203805_1	Lactobacillus_helveticus	Gruyere natural whey culture	dairy product
GCF_000764285_1	Lactiplantibacillus_plantarum	Guangzhou mango	plant and environment
GCF_003627035_1	Apilactobacillus_bombintestini	gut	animals and human
GCF_014323645_1	Apilactobacillus_kunkeei	gut	animals and human
GCF_001314945_1	Apilactobacillus_kunkeei	gut	animals and human
GCF_006493545_1	Apilactobacillus_micheneri	gut	animals and human
GCF_006493495_1	Apilactobacillus_micheneri	gut	animals and human
GCF_006493295_1	Apilactobacillus_micheneri	gut	animals and human
GCF_006493625_1	Apilactobacillus_micheneri	gut	animals and human
GCF_006493425_1	Apilactobacillus_timberlakei	gut	animals and human
GCF_006493125_1	Apilactobacillus_timberlakei	gut	animals and human
GCF_006493105_1	Apilactobacillus_timberlakei	gut	animals and human
GCF_006493055_1	Apilactobacillus_timberlakei	gut	animals and human
GCF_006493175_1	Apilactobacillus_timberlakei	gut	animals and human
GCF_006493435_1	Apilactobacillus_timberlakei	gut	animals and human
GCF_013607485_1	Bombilactobacillus_bombi	gut	animals and human
GCF_000970795_1	Bombilactobacillus_mellifer	gut	animals and human
GCF_000967245_1	Bombilactobacillus_mellis	gut	animals and human
GCF_013377705_1	Lactiplantibacillus_plantarum	gut	animals and human
GCF_014324175_1	Lactiplantibacillus_plantarum	gut	animals and human
GCF_014132175_1	Lactiplantibacillus_plantarum	gut	animals and human
GCF_014324145_1	Lactobacillus_apis	gut	animals and human
GCF_003150935_1	Lactobacillus_apis	gut	animals and human
GCF_000970735_1	Lactobacillus_apis	gut	animals and human
GCF_013456995_1	Lactobacillus_crispatus	gut	animals and human	ErmB	Erm 23S ribosomal RNA methyltransferase	lincosamide;macrolide;streptogramin
GCF_013456995_1	Lactobacillus_crispatus	gut	animals and human	vatE	streptogramin vat acetyltransferase	streptogramin
GCF_013456995_1	Lactobacillus_crispatus	gut	animals and human	ErmB	Erm 23S ribosomal RNA methyltransferase	lincosamide;macrolide;streptogramin
GCF_013456995_1	Lactobacillus_crispatus	gut	animals and human	catA8	chloramphenicol acetyltransferase (CAT)	phenicol
GCF_013456995_1	Lactobacillus_crispatus	gut	animals and human	ErmT	Erm 23S ribosomal RNA methyltransferase	lincosamide;macrolide;streptogramin
GCF_013456995_1	Lactobacillus_crispatus	gut	animals and human	tetW	tetracycline-resistant ribosomal protection protein	tetracycline
GCF_013456995_1	Lactobacillus_crispatus	gut	animals and human	ErmA	Erm 23S ribosomal RNA methyltransferase	lincosamide;macrolide;streptogramin
GCF_002003555_1	Lactobacillus_gasseri	gut	animals and human
GCF_003173695_1	Lactobacillus_helsingborgensis	gut	animals and human
GCF_014324155_1	Lactobacillus_helsingborgensis	gut	animals and human
GCF_000970855_1	Lactobacillus_helsingborgensis	gut	animals and human
GCF_004793775_1	Lactobacillus_intestinalis	gut	animals and human
GCF_004793575_1	Lactobacillus_johnsonii	gut	animals and human
GCF_014323605_1	Lactobacillus_kimbladii	gut	animals and human
GCF_000970755_1	Lactobacillus_kimbladii	gut	animals and human
GCF_003151025_1	Lactobacillus_kullabergensis	gut	animals and human
GCF_014324215_1	Lactobacillus_kullabergensis	gut	animals and human
GCF_000967195_1	Lactobacillus_kullabergensis	gut	animals and human
GCF_000970775_1	Lactobacillus_melliventris	gut	animals and human
GCF_014324185_1	Lactobacillus_melliventris	gut	animals and human	tetM	tetracycline-resistant ribosomal protection protein	tetracycline
GCF_003202825_1	Lactobacillus_melliventris	gut	animals and human
GCF_014269295_2	Lactobacillus_paragasseri	gut	animals and human
GCF_000473935_1	Lactobacillus_plantarum	gut	animals and human
GCF_003692905_1	Lactobacillus_sp	gut	animals and human
GCF_003692755_1	Lactobacillus_sp	gut	animals and human
GCF_003692995_1	Lactobacillus_sp	gut	animals and human
GCF_003693045_1	Lactobacillus_sp	gut	animals and human
GCF_000760615_1	Lactobacillus_sp	gut	animals and human
GCF_003692845_1	Lactobacillus_sp	gut	animals and human
GCF_003692775_1	Lactobacillus_sp	gut	animals and human
GCF_003692985_1	Lactobacillus_sp	gut	animals and human
GCF_003692885_1	Lactobacillus_sp	gut	animals and human
GCF_003692825_1	Lactobacillus_sp	gut	animals and human
GCF_003692865_1	Lactobacillus_sp	gut	animals and human
GCF_003692925_1	Lactobacillus_sp	gut	animals and human
GCF_003693025_1	Lactobacillus_sp	gut	animals and human
GCF_003692965_1	Lactobacillus_sp	gut	animals and human
GCF_003692935_1	Lactobacillus_sp	gut	animals and human
GCF_003692805_1	Lactobacillus_sp	gut	animals and human
GCF_010580965_1	Ligilactobacillus_murinus	gut	animals and human
GCF_010581305_1	Ligilactobacillus_murinus	gut	animals and human
GCF_010581005_1	Ligilactobacillus_murinus	gut	animals and human
GCF_004793535_1	Ligilactobacillus_murinus	gut	animals and human
GCF_004793755_1	Ligilactobacillus_murinus	gut	animals and human
GCF_010581185_1	Ligilactobacillus_murinus	gut	animals and human
GCF_010581115_1	Ligilactobacillus_murinus	gut	animals and human
GCF_010581215_1	Ligilactobacillus_murinus	gut	animals and human
GCF_010581165_1	Ligilactobacillus_murinus	gut	animals and human
GCF_010581265_1	Ligilactobacillus_murinus	gut	animals and human
GCF_010580865_1	Ligilactobacillus_murinus	gut	animals and human
GCF_010581195_1	Ligilactobacillus_murinus	gut	animals and human
GCF_010580905_1	Ligilactobacillus_murinus	gut	animals and human
GCF_010581225_1	Ligilactobacillus_murinus	gut	animals and human
GCF_010581085_1	Ligilactobacillus_murinus	gut	animals and human
GCF_010581125_1	Ligilactobacillus_murinus	gut	animals and human
GCF_010581285_1	Ligilactobacillus_murinus	gut	animals and human
GCF_010581065_1	Ligilactobacillus_murinus	gut	animals and human
GCF_010581105_1	Ligilactobacillus_murinus	gut	animals and human
GCF_010745745_1	Ligilactobacillus_murinus	gut	animals and human
GCF_010580875_1	Ligilactobacillus_murinus	gut	animals and human
GCF_010581295_1	Ligilactobacillus_murinus	gut	animals and human
GCF_010580985_1	Ligilactobacillus_murinus	gut	animals and human
GCF_010580995_1	Ligilactobacillus_murinus	gut	animals and human
GCF_010580895_1	Ligilactobacillus_murinus	gut	animals and human
GCF_010580885_1	Ligilactobacillus_murinus	gut	animals and human
GCF_010581015_1	Ligilactobacillus_murinus	gut	animals and human
GCF_013423865_1	Limosilactobacillus_mucosae	gut	animals and human
GCF_009649445_1	Limosilactobacillus_reuteri	gut	animals and human
GCF_009649605_1	Limosilactobacillus_reuteri	gut	animals and human
GCF_009649595_1	Limosilactobacillus_reuteri	gut	animals and human
GCF_009649645_1	Limosilactobacillus_reuteri	gut	animals and human
GCF_009649535_1	Limosilactobacillus_reuteri	gut	animals and human
GCF_004794115_1	Limosilactobacillus_reuteri	gut	animals and human
GCF_009649105_1	Limosilactobacillus_reuteri	gut	animals and human
GCF_009649565_1	Limosilactobacillus_reuteri	gut	animals and human
GCF_009649475_1	Limosilactobacillus_reuteri	gut	animals and human
GCF_009649495_1	Limosilactobacillus_reuteri	gut	animals and human	tetW	tetracycline-resistant ribosomal protection protein	tetracycline
GCF_004793875_1	Limosilactobacillus_reuteri	gut	animals and human
GCF_009649095_1	Limosilactobacillus_reuteri	gut	animals and human
GCF_009649545_1	Limosilactobacillus_reuteri	gut	animals and human
GCF_009649505_1	Limosilactobacillus_reuteri	gut	animals and human
GCF_014397255_1	Weissella_diestrammenae	gut	animals and human
GCF_008694765_1	Lactobacillus_crispatus	gut (caecum)	animals and human	tetW	tetracycline-resistant ribosomal protection protein	tetracycline
GCF_008694845_1	Lactobacillus_crispatus	gut (caecum)	animals and human	tetW	tetracycline-resistant ribosomal protection protein	tetracycline
GCF_008694875_1	Lactobacillus_crispatus	gut (caecum)	animals and human	tetW	tetracycline-resistant ribosomal protection protein	tetracycline
GCF_008694885_1	Lactobacillus_crispatus	gut (caecum)	animals and human	tetW	tetracycline-resistant ribosomal protection protein	tetracycline
GCF_008694865_1	Lactobacillus_crispatus	gut (caecum)	animals and human	tetW	tetracycline-resistant ribosomal protection protein	tetracycline
GCF_008694205_1	Lactobacillus_crispatus	gut (caecum)	animals and human	lnuC	lincosamide nucleotidyltransferase (LNU)	lincosamide
GCF_008694205_1	Lactobacillus_crispatus	gut (caecum)	animals and human	tetW	tetracycline-resistant ribosomal protection protein	tetracycline
GCF_008694925_1	Lactobacillus_crispatus	gut (caecum)	animals and human	tetW	tetracycline-resistant ribosomal protection protein	tetracycline
GCF_008694935_1	Lactobacillus_crispatus	gut (crop)	animals and human	tetW	tetracycline-resistant ribosomal protection protein	tetracycline
GCF_008694785_1	Lactobacillus_crispatus	gut (GI tract)	animals and human	lnuC	lincosamide nucleotidyltransferase (LNU)	lincosamide
GCF_008694785_1	Lactobacillus_crispatus	gut (GI tract)	animals and human	tetW	tetracycline-resistant ribosomal protection protein	tetracycline
GCF_008694975_1	Lactobacillus_crispatus	gut (lower GI)	animals and human
GCF_000830535_1	Lactiplantibacillus_plantarum	gut biopsy	animals and human
GCF_016647595_1	Lactobacillus_ultunensis	gut mucosa	animals and human
GCF_004117915_1	Companilactobacillus_metriopterae	gut of grasshopper	animals and human
GCF_000736295_1	Lacticaseibacillus_paracasei	gut of person from Indian subcontinent	animals and human
GCF_013347085_1	Bombilactobacillus_mellis	gut tissue	animals and human
GCF_013345055_1	Bombilactobacillus_mellis	gut tissue	animals and human
GCF_013346925_1	Bombilactobacillus_mellis	gut tissue	animals and human
GCF_013346935_1	Lactobacillus_melliventris	gut tissue	animals and human
GCF_018327645_1	Lactobacillus_sp	hardwood bark	plant and environment
GCF_016624925_1	Leuconostoc_sp	Heads	animals and human
GCF_016517085_1	Leuconostoc_sp	Heads	animals and human
GCF_006770505_1	Lactiplantibacillus_plantarum	healthy adult fecal sample	animals and human
GCF_006770485_1	Lactiplantibacillus_plantarum	healthy adult fecal sample	animals and human
GCF_001675425_1	Lactiplantibacillus_plantarum	Healthy adult feces	animals and human
GCF_001742045_1	Lactobacillus_jensenii	Healthy adult feces	animals and human
GCF_003666485_1	Levilactobacillus_brevis	healthy adult male gut	animals and human
GCF_014488995_1	Lactobacillus_fermentum	healthy breast milk	animals and human
GCF_013249215_1	Lactobacillus_helveticus	Healthy child	animals and human
GCF_008868475_1	Limosilactobacillus_fermentum	Healthy child	animals and human
GCF_003627255_1	Lacticaseibacillus_paracasei	healthy infant fecal samples	animals and human
GCF_003627375_1	Lactiplantibacillus_pentosus	healthy infant fecal samples	animals and human
GCF_003627335_1	Lactiplantibacillus_plantarum	healthy infant fecal samples	animals and human
GCF_003589725_1	Lactiplantibacillus_plantarum	healthy infant fecal samples	animals and human
GCF_003627355_1	Lactiplantibacillus_plantarum	healthy infant fecal samples	animals and human
GCF_016307185_1	Lacticaseibacillus_casei	Healthy Infant Feces	animals and human
GCF_018351295_1	Lactiplantibacillus_plantarum	healthy infant feces	animals and human
GCF_001656685_1	Lacticaseibacillus_rhamnosus	healthy intestine	animals and human
GCF_000338115_2	Lactobacillus_plantarum	healthy newborn fecal sample	animals and human
GCF_004214915_1	Weissella_paramesenteroides	healthy piglets	animals and human
GCF_001434815_1	Lactobacillus_equicursoris	healthy thoroughbred racehorse	animals and human
GCF_000410995_1	Lactobacillus_reuteri	healthy weaning piglets	animals and human	tetW	tetracycline-resistant ribosomal protection protein	tetracycline
GCF_000410995_1	Lactobacillus_reuteri	healthy weaning piglets	animals and human	Lactobacillus_reuteri_cat-TC	chloramphenicol acetyltransferase (CAT)	phenicol
GCF_009857205_1	Lactobacillus_iners	high vaginal swabs	animals and human	lsaC	ABC-F ATP-binding cassette ribosomal protection protein	lincosamide;macrolide;oxazolidinone;phenicol;pleuromutilin;streptogramin;tetracycline
GCF_004800995_1	Ligilactobacillus_animalis	hip swab	animals and human	tetM	tetracycline-resistant ribosomal protection protein	tetracycline
GCF_004800995_1	Ligilactobacillus_animalis	hip swab	animals and human	ANT(6)-Ia	ANT(6)	aminoglycoside
GCF_004800995_1	Ligilactobacillus_animalis	hip swab	animals and human	lnuC	lincosamide nucleotidyltransferase (LNU)	lincosamide
GCF_006493415_1	Apilactobacillus_kunkeei	Hive	animal source food
GCF_006493615_1	Apilactobacillus_kunkeei	Hive Honey Comb	animal source food
GCF_001868765_1	Lactobacillus_acidophilus	homemade cheese	dairy product
GCF_000961015_1	Lactobacillus_helveticus	home-made cheese	dairy product
GCF_014878225_1	Lactiplantibacillus_plantarum	homemade dahi	dairy product
GCF_000194765_1	Lacticaseibacillus_paracasei	homemade koumiss	dairy product
GCF_001647065_1	Lactobacillus_delbrueckii	home-made yogurt	dairy product
GCF_003345375_1	Lactiplantibacillus_plantarum	honey	animal source food
GCF_000830375_1	Apilactobacillus_kunkeei	Honey bee midgut	animals and human	ErmB	Erm 23S ribosomal RNA methyltransferase	lincosamide;macrolide;streptogramin
GCF_009910835_1	Pediococcus_acidilactici	honey from beehive	animal source food
GCF_016861895_1	Apilactobacillus_sp	Honeybee gut (Apis mellifera)	animals and human
GCF_016861915_1	Apilactobacillus_sp	Honeybee gut (Apis mellifera)	animals and human
GCF_016861565_1	Secundilactobacillus_sp	Honeybee gut (Apis mellifera)	animals and human
GCF_012490125_1	Ligilactobacillus_agilis	Horse feces	animals and human
GCF_000504525_1	Lactobacillus_equi	Horse GIT	animals and human
GCF_900215775_1	Latilactobacillus_sakei	Horse meat	animal source food
GCF_001308305_1	Lactiplantibacillus_plantarum	hot-dog	animal source food
GCF_901830415_1	Leuconostoc_pseudomesenteroides	Human adenoid	animals and human
GCF_009734365_1	Lactobacillus_paragasseri	human endoscopy	animals and human
GCF_000508405_1	Lactobacillus_rhamnosus	human feces	animals and human
GCF_001011095_1	Lactobacillus_salivarius	human feces	animals and human
GCF_900234345_1	Latilactobacillus_sakei	Human feces	animals and human
GCF_009759845_1	Lactiplantibacillus_plantarum	human feces (woman%2C 24 years old)	animals and human
GCF_009759825_1	Lactiplantibacillus_plantarum	human feces (woman%2C 60 years old)	animals and human
GCF_013367715_1	Lactiplantibacillus_plantarum	Human GI tract	animals and human
GCF_902386635_1	Lacticaseibacillus_paracasei	human gut	animals and human
GCF_902381635_1	Lacticaseibacillus_rhamnosus	human gut	animals and human
GCF_902386015_1	Lacticaseibacillus_saniviri	human gut	animals and human
GCF_902386575_1	Lacticaseibacillus_zeae	human gut	animals and human
GCF_902386645_1	Lactiplantibacillus_plantarum	human gut	animals and human
GCF_902386525_1	Lactobacillus_acidophilus	human gut	animals and human
GCF_902375705_1	Lactobacillus_amylolyticus	human gut	animals and human
GCF_902363955_1	Lactobacillus_amylovorus	human gut	animals and human	tetW	tetracycline-resistant ribosomal protection protein	tetracycline
GCF_902386155_1	Lactobacillus_crispatus	human gut	animals and human
GCF_902374335_1	Lactobacillus_delbrueckii	human gut	animals and human
GCF_902386655_1	Lactobacillus_gasseri	human gut	animals and human
GCF_902399865_1	Lactobacillus_gasseri	human gut	animals and human
GCF_902386585_1	Lactobacillus_helveticus	human gut	animals and human
GCF_902386305_1	Lactobacillus_hominis	human gut	animals and human
GCF_902374445_1	Lactobacillus_iners	human gut	animals and human	lsaC	ABC-F ATP-binding cassette ribosomal protection protein	lincosamide;macrolide;oxazolidinone;phenicol;pleuromutilin;streptogramin;tetracycline
GCF_902362355_1	Lactobacillus_johnsonii	human gut	animals and human
GCF_902385715_1	Lactobacillus_mulieris	human gut	animals and human
GCF_000735255_1	Lactobacillus_rhamnosus	human gut	animals and human
GCF_902374155_1	Lactobacillus_ultunensis	human gut	animals and human
GCF_902362325_1	Latilactobacillus_curvatus	human gut	animals and human
GCF_902386625_1	Latilactobacillus_sakei	human gut	animals and human
GCF_902374015_1	Lentilactobacillus_hilgardii	human gut	animals and human
GCF_902387495_1	Lentilactobacillus_kefiri	human gut	animals and human
GCF_902388245_1	Lentilactobacillus_parafarraginis	human gut	animals and human
GCF_902386285_1	Lentilactobacillus_senioris	human gut	animals and human
GCF_902374135_1	Leuconostoc_mesenteroides	human gut	animals and human
GCF_902386565_1	Levilactobacillus_brevis	human gut	animals and human
GCF_902386685_1	Ligilactobacillus_agilis	human gut	animals and human
GCF_902363175_1	Ligilactobacillus_animalis	human gut	animals and human	lnuG	lincosamide nucleotidyltransferase (LNU)	lincosamide
GCF_902363175_1	Ligilactobacillus_animalis	human gut	animals and human	tetM	tetracycline-resistant ribosomal protection protein	tetracycline
GCF_902362225_1	Ligilactobacillus_murinus	human gut	animals and human
GCF_902374165_1	Ligilactobacillus_ruminis	human gut	animals and human
GCF_902385835_1	Ligilactobacillus_salivarius	human gut	animals and human
GCF_902375735_1	Limosilactobacillus_antri	human gut	animals and human
GCF_902363965_1	Limosilactobacillus_fermentum	human gut	animals and human
GCF_902385785_1	Limosilactobacillus_mucosae	human gut	animals and human
GCF_902373655_1	Pediococcus_acidilactici	human gut	animals and human
GCF_902386405_1	Pediococcus_pentosaceus	human gut	animals and human
GCF_902364765_1	Weissella_cibaria	human gut	animals and human
GCF_902363865_1	Weissella_confusa	human gut	animals and human
GCF_902374075_1	Weissella_paramesenteroides	human gut	animals and human
GCF_017009655_1	Lactobacillus_acidophilus	Human intestine	animals and human
GCF_000283135_1	Lactobacillus_gasseri	human milk	animals and human
GCF_000247775_1	Lactobacillus_gastricus	human milk from Spanish woman	animals and human
GCF_901830405_1	Lacticaseibacillus_rhamnosus	Human nasopharynx	animals and human	tetM	tetracycline-resistant ribosomal protection protein	tetracycline
GCF_901830435_1	Lactiplantibacillus_plantarum	Human nasopharynx	animals and human
GCF_901830485_1	Latilactobacillus_sakei	Human nasopharynx	animals and human
GCF_002735985_1	Ligilactobacillus_salivarius	human saliva	animals and human
GCF_002736025_1	Ligilactobacillus_salivarius	human saliva	animals and human
GCF_001596195_1	Lactiplantibacillus_plantarum	human stool	animals and human
GCF_000956195_1	Lactiplantibacillus_plantarum	human stool	animals and human
GCF_018094625_1	Lactobacillus_jensenii	human vaginal discharge	animals and human
GCF_007292115_1	Lacticaseibacillus_paracasei	human-fecal	animals and human
GCF_002370925_1	Lactiplantibacillus_plantarum	Hunan smoked pork	animal source food
GCF_009889735_1	Lactiplantibacillus_plantarum	Hunan smoked pork	animal source food
GCF_009889825_1	Lactiplantibacillus_plantarum	Hunan smoked pork	animal source food
GCF_009889865_1	Lactiplantibacillus_plantarum	Hunan smoked pork	animal source food
GCF_012277025_1	Weissella_cibaria	idli batter	foods and beverages of plant origin
GCF_000194115_1	Lactobacillus_amylovorus	ileum	animals and human	tetW	tetracycline-resistant ribosomal protection protein	tetracycline
GCF_002219045_1	Lactobacillus_crispatus	ileum	animals and human	vatE	streptogramin vat acetyltransferase	streptogramin
GCF_002219045_1	Lactobacillus_crispatus	ileum	animals and human	tetW	tetracycline-resistant ribosomal protection protein	tetracycline
GCF_002218885_1	Lactobacillus_crispatus	ileum	animals and human	vatE	streptogramin vat acetyltransferase	streptogramin
GCF_002218885_1	Lactobacillus_crispatus	ileum	animals and human	lnuA	lincosamide nucleotidyltransferase (LNU)	lincosamide
GCF_002218885_1	Lactobacillus_crispatus	ileum	animals and human	ErmT	Erm 23S ribosomal RNA methyltransferase	lincosamide;macrolide;streptogramin
GCF_002218885_1	Lactobacillus_crispatus	ileum	animals and human	tetW	tetracycline-resistant ribosomal protection protein	tetracycline
[truncated: 2,627 more rows]
